# Supplementary material for: p38α blocks brown adipose tissue thermogenesis through p38δ inhibition
Source: PLoS Biol. 2018 Jul 6;16(7):e2004455. doi: 10.1371/journal.pbio.2004455 (PMC6051667; doi:10.1371/journal.pbio.2004455)
Supplement: S1 Data — (XLSX) [file pbio.2004455.s015.xlsx]

## Sheet: Fig 1
Fig 1A	human visceral fat			Fig 1B				Fig 1C				Fig 1D	human subcutaneous fat			Fig 1E
	MAPK14				human visceral fat				human visceral fat				MAPK14				human subcutaneous fat			human subcutaneous fat
	non-obese	obese			BMI	MAPK14			UCP1	MAPK14			non obese	obese			Log ucp1	mapk14		Ucp1	mapk14
	0	1.0455			60.4	0.94675			0.032149	0.94675			7.2679	5.06553			0.789472	25.0753		6.15846	25.0753
	0.189082	0.599361			45.17	0.903432			0.085629	0.903432			4.51299	4.69981			-0.601446	5.06553		0.250354	5.06553
	0.827125	0.844272			41.32	1.11857			0.025398	1.11857			2.94428	5.09237			-1.33101	4.69981		0.0466646	4.69981
	1.50819	0			52.65	0.673818			0.535829	0.673818			9.37331	4.97826			-0.46896	5.09237		0.339657	5.09237
	1.67715	0.595484			54.63	0.542751			0.022155	0.542751			5.79404	1.21199			0.127081	4.97826		1.33993	4.97826
	0	0.657562			44.77	0.764531			0.074109	0.764531			2.38689	0.890476			-1.42138	1.21199		0.0378985	1.21199
	1.32799	0			43.34	0.731131			0.463661	0.731131			6.43966	0.487971			-2.40421	0.890476		0.00394271	0.890476
	1.30071	0.648477			38.67	0.432299			0.081537	0.432299			3.97848	0.527358			-0.956302	0.487971		0.110585	0.487971
	1.33076	1.16533			43.06	0.539241			0.098478	0.539241			6.46899	6.17327			-2.068	0.527358		0.00855057	0.527358
	1.06479	0			49.35	0.595456			0.078108	0.595456			4.86016	1.66713			-0.327633	6.17327		0.470291	6.17327
	1.47696	0			62.23	0.575806			0.012128	0.575806			7.95218	0.448435			0.338114	1.66713		2.17828	1.66713
	0.136939	0			48.07	0.391785			0.009585	0.391785			2.76044	1.19098			-0.965457	0.448435		0.108279	0.448434
	1.14563	0.580814			42.52	0.587228			0.051561	0.587228			0.579285	0.62545			-1.18805	1.19098		0.0648566	1.19098
	0.110527	0.686809			45.04	1.05526			0.07298	1.05526			1.36444	0.34881			-0.763017	0.62545		0.172577	0.62545
	1.48665	0			41.91	0.363822			0.078629	0.363822			1.72688	1.44053			-1.44096	0.34881		0.0362276	0.34881
	0.72625	1.3415			48	0.372035			0.014045	0.372035			1.35106	0.56742			-1.74912	1.44053		0.0178189	1.44053
	0.0842761	0.626371			46.83	0.525956			0.081647	0.525956			1.4797	0.337252			-0.851522	0.56742		0.14076	0.56742
	0.720751	0.689023			50.81	0.62194			0.056369	0.62194			1.1221	0.991245			-0.418958	0.337252		0.381102	0.337252
	1.49382	0.906578			51.9	0.431863			0.025355	0.431863			1.06788	0.372547			0.202219	0.991245		1.59301	0.991245
	1.3043	0.775347			53.42	1.21479			0.00333	1.21479			1.96785	5.92005			-0.868933	0.372547		0.135228	0.372547
	1.0881	0.558252			53.35	0.56721			0.000638	0.56721			1.36492	1.69804			-0.268743	5.92005		0.538589	5.92005
		0.099766			41.04	0.623945			0.199986	0.623945			1.11657	2.54093			-1.39753	1.69804		0.040038	1.69804
		0.684519			44.19	0.820952			0.104616	0.820952			2.23525	1.26199			-0.0527328	2.54093		0.88566	2.54093
		0.592538			43.73	0.702116			0.031672	0.702116			0.747682	0.160057			-0.831551	1.26199		0.147384	1.26199
		0			53.99	0.619866			0.023011	0.619866			1.18782	0.704777			-2.34017	0.160057		0.00456913	0.160057
		0.86493			52.01	0.536573			0.030152	0.536573			0.412653	0.407818			-0.620835	0.704777		0.239423	0.704777
		0.0552554			49.69	0.411633			0.059697	0.411633			1.84525	0.720847			-2.05762	0.407818		0.00875752	0.407818
		1.11867			40.81	0.500366			0.074544	0.500366			1.23896	1.50914			-0.843325	0.720847		0.143442	0.720847
		0.739734			56.93	0.4859			0.032292	0.4859			1.07167	0.839609			-0.828004	1.50914		0.148592	1.50914
		0			43.57	1.01301			0.192824	1.01301			3.08841	0.836323			-1.02309	0.839609		0.0948222	0.839609
		0.579211			43.15	0.669866			0.033797	0.669866			2.0128	6.86976			-2.05731	0.836323		0.00876374	0.836323
		1.07479			55.36	0.197965			0.010192	0.197965				0.898636			-0.382492	6.86976		0.414484	6.86976
		0.00716464			42.57	0.524505			0.215078	0.524505				0.74192			-0.888385	0.898636		0.129305	0.898636
		0			69.14	0.616417			0.475289	0.616417				1.02657			-1.03163	0.74192		0.0929757	0.74192
		0			47.61	0.648794			0.16894	0.648794				0.141851			-1.93847	1.02657		0.011522	1.02657
		0.680709			57.81	0.377187			0.063338	0.377187				0.723016			1.04263	0.141851		11.0314	0.141851
		0.652659			44.37	0.467988			0.008851	0.467988				0.47362			-1.30886	0.723016		0.0491071	0.723016
		0.730692			47.87	0.509035			0.274494	0.509035				0.617964			-0.615953	0.47362		0.242129	0.47362
		0			36.84	0.591016			0.495635	0.591016				1.16482			-1.21234	0.617964		0.0613281	0.617964
		0			43.85	0.661678			0.115523	0.661678				1.27056			-1.4806	1.16482		0.0330675	1.16482
		0.682304			50.81	0.447182			0.039971	0.447182				0.371169			-0.631022	1.27056		0.233872	1.27056
		1.23523			42.05	0.362737			0.004176	0.362737				0.743491			-1.37298	0.371169		0.0423661	0.371169
		0.647863			57.32	0.617861			0.182167	0.617861				0.314308			-1.92627	0.743491		0.0118502	0.743491
		0.861816			58.83	0.586673			0.296435	0.586673				0.475017			-2.03065	0.314308		0.00931867	0.314308
		0.579471			48.23	0.52474			0.544984	0.52474				0.796731			-2.1256	0.475017		0.00748867	0.475017
		0.583638			39.45	0.515522			0.000133	0.515522				0.234485			-1.3304	0.796731		0.0467302	0.796731
		0.0569291			46.35	0.488175			0.050771	0.488175				0.163352			-1.14849	0.234485		0.0710406	0.234485
		0			56.89	0.571967			0.003285	0.571967				0.286932			-1.58233	0.163352		0.0261617	0.163352
		0.631624			45.64	0.39816			0.03571	0.39816				0.202879			-1.63841	0.286932		0.0229928	0.286932
		1.2835			45.73	1.16227			0.184854	1.16227				0.106928			-2.2519	0.202879		0.00559882	0.202879
		0.589463			43.89	0.510988			0.00854	0.510988				4.93844			-1.35871	0.106928		0.043781	0.106929
		0.744098			56.06	0.687974			0.078833	0.687974				0.170939			-0.479404	4.93844		0.331586	4.93844
		0.564285			40.06	0.739137			0.307504	0.739137				0.371176			-2.24472	0.170939		0.00569217	0.170939
		0.75973			22.77	0.553779			0.205854	0.553779				0.238148			-0.871645	0.371176		0.134386	0.371176
		0.81623			24.03	0.449902			0.091122	0.449902				0.621781			-2.08398	0.238148		0.00824185	0.238148
		0.842817			24.8	0.387398			0.001021	0.387398				0.708794			-1.69732	0.621781		0.0200761	0.621781
		0.807389			31.11	1.71223			0.2503	1.71223				0.66728			-1.49366	0.708794		0.0320879	0.708794
		0.635863			30.86	0.749004			0.05096	0.749004				0.411549			-0.729823	0.66728		0.186284	0.66728
		0.615417			21.5	1.36574			0.085297	1.36574				0.443783			-0.246216	0.411549		0.567262	0.411549
					20.4	0.521376			0.049272	0.521376				0.528542			-0.609676	0.443783		0.245654	0.443783
					26.44	1.51874			0.254066	1.51874				0.725718			-1.78483	0.528542		0.0164122	0.528542
					24.69	1.20507			0.492626	1.20507				4.95219			-0.355388	0.725718		0.441176	0.725718
					24.49	1.24005			0.023841	1.24005				0.890065			-1.98238	4.95219		0.0104141	4.95219
					25.88	1.03742			0.062374	1.03742				0.551698			-1.5256	0.890065		0.029813	0.890065
					20.83	1.34623			0.599384	1.34623				1.00503			-0.800358	0.551698		0.158359	0.551698
					26.95	0.657656			0.016713	0.657656				0.723698			-0.426932	1.00503		0.37417	1.00503
					26.3	1.11585			0.024954	1.11585				1.02288			-1.42107	0.723698		0.0379255	0.723698
					21.48	0.763163			0.475741	0.763163				0.505653			-1.11659	1.02288		0.0764561	1.02288
					24.22	0.652676			0.026441	0.652676				0.869132			-0.995246	0.505653		0.101101	0.505653
					25.38	1.35273			0.451217	1.35273				0.873633			-2.02802	0.869132		0.00937511	0.869132
					25.47	0.985326			0.244137	0.985326				0.673279			-0.345123	0.873633		0.451728	0.873633
														0.807553			-0.258348	0.673279		0.551635	0.673279
														8.06649			-0.726822	0.807553		0.187576	0.807553
														1.014			-0.880851	8.06649		0.131568	8.06649
														0.542404			0.234824	1.014		1.71721	1.014
														0.260246			-0.492053	0.542404		0.322068	0.542404
														0.353323			-1.00356	0.260246		0.0991835	0.260246
														0.506372			-1.36292	0.353323		0.0433588	0.353323
														1.50227			-1.3478	0.506372		0.0448948	0.506372
														0.976127			-1.21476	1.50227		0.0609873	1.50227
														0.844546			-1.00655	0.976127		0.0985022	0.976127
														0.484407			-1.63542	0.844546		0.0231517	0.844546
														4.154			-0.727245	0.484407		0.187394	0.484407
														0.344187			-0.591196	4.154		0.256333	4.154
														0.389836			-0.755935	0.344187		0.175414	0.344187
														0.688731			-2.04202	0.389836		0.00907788	0.389836
														0.910789			-2.00643	0.688731		0.00985299	0.688731
														1.4249			-0.053069	0.910789		0.884975	0.910789
														0.665104			0.961687	1.4249		9.1556	1.42489
														0.444893			0.232899	0.665104		1.70962	0.665104
														0.690225			-2.24146	0.444893		0.00573508	0.444893
														0.560145			-1.64488	0.690225		0.0226526	0.690225
														0.291384			-1.77737	0.560145		0.0166968	0.560145
														3.80533			-1.54694	0.291384		0.028383	0.291384
														0.940121			-1.80138	3.80533		0.0157987	3.80533
														1.00501			-1.8326	0.940121		0.0147027	0.940121
														0.346406			-1.3523	1.00501		0.0444322	1.00501
														1.28779			-2.29887	0.346406		0.00502487	0.346406
														0.603836			-0.594291	1.28779		0.254513	1.28779
														1.03023			-0.398795	0.603836		0.399213	0.603837
														6.85856			-0.852575	1.03023		0.140419	1.03023
														4.69231			0.624079	6.85856		4.20803	6.85856
														3.45554			0.613155	14.3886		4.1035	14.3886
														5.93488			-0.653183	4.69231		0.222237	4.69231
														3.74611			-0.84337	3.45554		0.143427	3.45554
														5.25733			-0.490724	5.93488		0.323055	5.93488
														3.98023			-0.62687	3.74611		0.236118	3.74611
														6.8427			-1.46011	5.25733		0.034665	5.25733
														4.71891			-0.0267592	3.98023		0.940244	3.98023
														6.72423			-0.51708	6.8427		0.304032	6.8427
														4.6707			-0.258789	4.71891		0.551075	4.71891
														2.38554			-1.582	6.72423		0.0261817	6.72423
														6.17915			0.176735	4.6707		1.50222	4.6707
														5.52963			0.232006	2.38554		1.70611	2.38554
														4.46867			-0.876578	6.17915		0.132869	6.17915
														6.99101			-0.38853	5.52963		0.408761	5.52964
														4.79462			-0.322546	4.46867		0.475832	4.46867
														3.35051			-0.0374157	6.99101		0.917454	6.99101
														4.07146			-0.0285194	4.79462		0.936441	4.79462
														1.91645			-0.784061	3.35051		0.164414	3.35051
														2.05015			-0.674137	4.07146		0.211769	4.07146
														5.65186			-1.36238	1.91645		0.0434134	1.91645
														6.21802			-2.07011	2.05015		0.00850931	2.05015
														0.405927			-0.400427	5.65186		0.397716	5.65185
														1.35857			0.120535	6.21802		1.31988	6.21802
														1.06979			-2.22611	0.405927		0.0059414	0.405927
														0.616902			-1.5816	1.35857		0.0262061	1.35857
														0.251839			-0.459651	1.06979		0.347016	1.06979
														1.0606			-1.17187	0.616902		0.0673179	0.616902
														0.588823			-2.63118	0.251839		0.00233786	0.25184
														0.82723			-1.61003	1.0606		0.0245452	1.0606
														0.9106			-0.612933	0.588823		0.243819	0.588823
														0.670086			-1.57026	0.82723		0.0268995	0.82723
														0.456299			-1.79593	0.9106		0.0159982	0.9106
														0.448173			-1.32803	0.670086		0.0469858	0.670086
																	-2.14681	0.456299		0.00713169	0.456299
																	-2.1615	0.448173		0.00689445	0.448173
																	-1.7092	7.2679		0.0195343	7.2679
																	-0.746906	4.51299		0.179099	4.51299
																	0.291604	2.94428		1.95706	2.94428
																	-0.711383	9.37331		0.194364	9.37331
																	0.281519	5.79404		1.91214	5.79404
																	0.134144	2.38689		1.3619	2.38689
																	-1.69226	6.43966		0.0203113	6.43966
																	-0.031861	3.97848		0.929264	3.97848
																	-0.825568	6.46899		0.149428	6.46899
																	-0.428768	4.86016		0.37259	4.86016
																	-0.122201	7.95218		0.754742	7.95218
																	-1.77782	2.76044		0.0166792	2.76044
																	-0.0569145	0.579285		0.877173	0.579285
																	-1.56657	1.36444		0.0271287	1.36444
																	-0.867971	1.72688		0.135528	1.72688
																	-1.63257	1.35106		0.0233038	1.35106
																	-2.23201	1.4797		0.00586121	1.4797
																	-0.748199	1.1221		0.178567	1.1221
																	-2.03815	1.06788		0.0091591	1.06788
																	-0.613593	1.96785		0.243448	1.96786
																	-0.840789	1.36492		0.144282	1.36492
																	-0.972131	1.11657		0.106627	1.11657
																	-1.36641	2.23525		0.043012	2.23525
																	-1.33695	0.747682		0.0460313	0.747682
																	-2.25899	1.18782		0.00550821	1.18782
																	-1.30344	0.412653		0.0497234	0.412653
																	-0.833724	1.84525		0.146648	1.84525
																	-0.858544	1.23896		0.138502	1.23896
																	-1.97408	1.07167		0.010615	1.07167
																	-1.3603	3.08841		0.0436211	3.08841
																	-1.61807	2.0128		0.0240951	2.0128

## Sheet: Fig 2
Fig 2A
	Δ Body weight (g)
weeks	Fab-Cre										p38αFab-KO
0	0	0	0	0	0	0	0	0	0	0	0	0	0	0	0	0	0	0	0	0	0
2	2.4	5.88	6.18	9.4	4.15	1.28	2.57	4.46	3.68	5.58	4.17	2.96	4.33	4.37	2.19	-0.55	-0.13	1.88	2.89	3.6	3.86
4	6.8	13.2	12.5	15	12.5	4.4	7.4	11.3	11.2	11.5	6.6	6.4	7.7	5.9	6.7	-0.4	0.5	5.1	6.4	2.9	7.3
6	11.7	19.1	17.7	22	17.3	7.2	9.2	16.6	16.3	15.8	8	11.2	11.1	8.7	11	2.7	2.1	8	6.4	10.2	6.9
8	14.48	21.48	20.69	24.75	19.87	7.65	11.08	20.53	20.31	18.17	9.09	12.35	11.15	9.68	12.62	4.46	3.11	12.1	7.65	11.64	7.78
	Body weight (g)
weeks	Fab-Cre ND									p38αFab-KO ND								Fab-Cre HFD										p38αFab-KO HFD
0	29.2	28.1	28	27.5	25.4	16.88	17.2	16.83	17.62	22.8	23.6	23	15.6	15.9	19.2	17.2	16.4	26.8	27.6	27.3	27.3	27.1	23.2	26.4	26.3	24.6	25.3	25.2	21	19	17.8	20	23	22.1	23.3	20.2	20	17.2
2	29.22	28.01	28.53	25.46	28.03	19.92	20.58	20.03	20.01	23.29	23.44	25.19	17.05	18.74	21.74	21.25	19.23	29.2	33.48	33.48	36.7	31.25	24.48	28.97	30.76	28.28	30.88	29.37	23.96	23.33	22.17	22.19	22.45	21.97	25.18	23.09	23.6	21.06
4	29.8	29.6	30.1	27.2	30.4	22.6	24.2	23.4	21.8	24.7	25	26.5	22.3	23.7	22.3	22.7	26.7	33.6	40.8	39.8	42.3	39.6	27.6	33.8	37.6	35.8	36.8	31.8	27.4	26.7	23.7	26.7	22.6	22.6	28.4	26.6	22.9	24.5
6	30.4	31.2	31.6	28.8	30.8	25	25.7	26.4	24	25.2	25.2	26.1	22.2	20.5	24.1	23.7	24.2	38.5	46.7	45	49.3	44.4	30.4	35.6	42.9	40.9	41.1	33.2	32.2	30.1	26.5	31	25.7	24.2	31.3	26.6	30.2	24.1
8	31.3	31.4	31.79	28.92	32.32	25.75	26.23	27.18	24.73	25.78	25.85	27.5	23.18	22.93	24.39	24.14	24.21	41.28	49.08	47.99	52.05	46.97	30.85	37.48	46.83	44.91	43.47	34.29	33.35	30.15	27.48	32.62	27.46	25.21	35.4	27.85	31.64	24.98
Fig 2B	Fat mass
	Fab-Cre	p38αFab-KO
	3.38067	2.466
	6.23367	5.62233
	10.8433	4.443
	12.081	4.36667
	14.0607	6.58267
	10.66	4.222
	13.2047	6.02933
	14.072	10.563
	18.5303
	16.3227
Fig 2D	Fasting glucose (mg/dl)				Fed glucose (mg/dl)
	Fab-Cre	p38αFab-KO			Fab-Cre	p38αFab-KO
	138	71			214	106
	127	97			171	147
	151	85			222	191
	132	102			289	119
	129	103			249	140
	127	76			233	140
	148	71			290	246
	211	98			241	188
	189	69			215	171
	127	77			255	181
		88				125
Fig 2E
	GTT
minutes after glucose injection	Fab-Cre										p38αFab-KO
0	138	127	151	132	129	127	148	211	189	127	71	97	85	102	103	76	71	98	69	77	88
15	321	331	332	322	309	264	320	414	347	313	279	278	215	206	303	194	231	232	247	256	285
30	270	370	387	363	344	322	405	341	389	379	231	244	230	196	242	203	212	250	259	255	244
60	173	244	303	334	310	240	366	286	340	260	157	141	166	143	181	122	189	194	181	192	157
90	129	170	208	225	226	186	254	249	244	192	114	116	130	108	129	102	107	153	117	149	106
120	110	141	163	164	175	157	204	197	183	141	100	111	105	101	118	84	107	136	112	123	101
	ITT
minutes after insulin injection	Fab-Cre										p38αFab-KO
0	214	171	222	289	249	233	290	241	215	255	106	147	191	119	140	140	246	188	171	181	125
15	173	191	250	233	250	244	268	233	226	225	85	124	173	79	99	159	179	190	154	160	77
30	118	128	200	167	198	170	260	156	196	161	69	85	146	71	92	142	151	186	130	155	74
60	111	121	175	174	162	177	245	171	192	175	68	126	165	77	101	143	166	177	139	157	70
90	112	127	185	180	194	186	228	175	193	173	85	138	170	82	106	125	130	181	128	152	64
120	101	111	216	203	170	198	264	197	224	175	75	136	172	83	103	123	127	162	135	147	74

## Sheet: Fig 3
Fig 3A
	% BrdU positive cells
	Fab-Cre	p38α Fab -KO
	25	24.3902
	31.8182	32.6531
	30.2326	36.8421
	42.3077	15.5556
	29.1667	20
	18.5185	19.3548
	51.4286	22.9167
	28.5714	24.2424
	42.8571	22.4138
	30	14.5455
	26.087	17.5439
	20	16.4179
	37.1429	28.3582
	31.25	30.5085
	37.037	26.6667
	33.3333	23.8095
	26.6667	11.9048
	24.1379	9.09091
	20	8.33333
	27.2727	27.5
Fig 3B
	Food intake (g per 48h)				RQ (vCO2/vO2)				EE/lean mass				EE ANCOVA
	Fab-Cre	p38αFab -KO			Fab-Cre	p38αFab -KO			Fab-Cre	p38αFab -KO			Fab cre		p38αFab -KO
	4	4.8			0.799257	0.808389			35899.5	42507			Lean mass	EE	Lean mass	EE
	5.1	4.3			0.796806	0.796153			28899	37612.2			0.0216473	777.129	0.0204197	867.979
	3.2	3.3			0.786424	0.797451			26653.3	42936.5			0.024687	713.431	0.0198787	747.68
	2.3	4.1			0.774382	0.807646			26935.1	27406.9			0.0235007	626.371	0.018276	784.708
	3.6	4.6			0.759076	0.81434			26769.8	39275.5			0.0227	611.426	0.024947	683.72
	3.4	5.3			0.793854	0.834042			26086	39046.6			0.0224263	600.348	0.0216547	850.497
	2.9	3.5			0.794278	0.784806			23079	38054.2			0.0234997	613.014	0.0200297	782.089
	2.7	2.3			0.780083	0.770667			22771.2	31229			0.0255127	588.807	0.0221473	842.798
	2.9				0.775472				20980.5				0.024433	556.368	0.0222037	693.399
					0.778139				23059.1				0.024349	510.853
													0.0238833	550.728
		Energy expenditure hour by hour
	Hours	Fab-Cre										p38α Fab -KO
	5	62917.7	60639.2	60806.8	65770.9	73172.9	59617.9	52797.3	49686.9	60413.2	58869.5	64545.6	64944	54333.6	52110.5	69453.9	64354.5	69082.8	98722.4
	6	63887.8	52578.3	50211.3	54933.9	54177.4	56639.1	51543	58977.6	62630.9	63014.7	46915.6	53072	70256.1	55156.9	61834.2	60709.9	69985.9	74267
	7	49243.9	48973.1	49147.5	66475.8	72905.4	51405	63929	56562.8	63411.2	50411.7	57689.5	55738.1	54005.2	45376.2	57585.7	66301.6	54408.4	76383.8
	8	52015.6	45975.6	61360	53568.3	52482.9	59234.9	51503.8	58118.1	75116	63349.6	60627.8	55889.1	54935.4	54194.9	64882.1	60709.9	66464	61656.5
	9	52200.4	70887.5	48509.3	64052.9	55604.3	57149.8	63968.2	62783.9	66943.2	61046.8	64594.6	64591.9	60680.7	59045.2	65574.8	65452.9	59962.1	61116
	10	51969.4	50958	52764.5	53259.9	54846.2	58596.6	60519	60287.3	66450.4	58995.1	60578.8	58706.2	53403.4	53553.5	65159.2	62057.9	61632.7	61836.6
	11	60700.3	54360.6	67785.3	57797.4	62738.7	64341.3	66947.1	65198.7	74951.7	69797.6	70667.2	59913.5	63033.5	51829.9	69777.1	71394.1	79829	76518.9
	12	81857.7	76518	77487.2	82334.8	88868.7	75703.2	96265.9	63111.4	84931.6	76957.4	83204.1	91857.3	82239	60408.1	84323.6	76386.7	88949.8	79896.7
	13	63425.8	67484.9	72934.1	76652	76561.8	66298.8	81724.1	74653.1	77703.4	74780.2	93341.4	69974.5	67356.1	57602.1	89495.7	83276.5	89898	85031
	14	57004.7	72791.4	83189.1	79867.8	71433.9	69618	75060.8	70191.9	67395	71304.9	88101.3	67459.2	87710.7	55397.4	78181.8	69746.5	78339	83004.3
	15	58575.3	63839.3	68040.6	59251.1	75357.8	65703.1	70670.8	71829.1	77662.3	70216.3	88444.1	70578.2	72827.8	46258.1	79336.2	75138.5	79558.1	78950.9
	16	67537.2	57277.1	62296.1	61718.1	68446.3	66639.2	62753.1	70887.7	70105.6	78799.7	91284.6	76916.6	69325.9	66941.9	78227.9	59461.8	61181.2	82283.7
	17	49474.9	57479.7	60806.8	61101.3	67732.9	66171.1	70984.4	59878	71912.6	66154.9	79433.2	60617.8	70256.1	63374.3	79290.1	76486.5	73959.2	56342.1
	18	64257.3	54522.6	59019.6	71674	71121.8	67618	66084.8	60696.6	77046.3	79846.5	54163.5	67761.1	60899.5	51068.3	66175.1	58213.7	67547.6	73456.3
	19	75067	60639.2	51147.5	58193.8	57923	63830.7	60362.2	88650.6	69941.3	72058.6	77670.2	54379.9	69982.5	61610.6	70100.4	53570.5	70031	60530.5
	20	56542.8	54158.1	55913.3	62070.5	59216.1	65660.5	75727.1	68677.6	64807.6	70551.3	70912	67308.3	78080.5	47821.4	78412.7	75987.3	80867.5	58053.5
	21	52939.6	55049.2	56083.5	68502.2	71523.1	68383.9	75570.3	61556.1	69653.8	69211.4	59452.5	70578.2	59805.2	54235	86771.1	54768.8	69218.3	72060.2
	22	63610.6	69145.7	75359.6	63480.2	58725.6	64596.7	73257.7	63561.6	71009.1	60586.2	87317.8	58957.7	58601.4	57000.8	75087.7	61658.5	64703.1	51928.4
	23	77977.3	64770.9	63955.6	67444.9	72370.3	68256.3	74433.6	71870	64355.8	74152.1	53771.7	68364.8	68888.2	57000.8	68807.3	58762.8	79016.3	77960.1
	0	55341.7	54927.7	52679.4	56211.4	56808.2	57022.1	60714.9	58322.8	67764.6	71807.4	55387.8	59762.6	54607.1	40325.5	61511	52122.7	63935.5	62242
	1	55988.4	58654.3	51870.9	52995.6	55247.6	54851.8	63733.1	59223.2	60125.7	61130.5	53575.8	53575	58218.4	47901.6	67929.9	54019.9	62355.1	54810.8
	2	70077.9	49216.2	51360.2	48854.6	53419.3	53788	57304.9	59427.8	54293.8	60335	51567.9	56442.4	51269.4	44053.4	56200.4	54069.8	59962.1	66745.7
	3	45548.3	57196.1	56934.6	49603.5	48960.3	57660.4	58911.9	54680.2	59797.1	61256.1	58620	51210.7	63197.6	50066.1	64420.3	55817.2	61181.2	52063.5
	4	52477.6	63474.7	54083.6	50176.2	50342.6	53022	54600.3	59305	65916.5	65485	58179.2	50908.8	54005.2	45777.1	54214.6	48577.9	57207.8	57828.3
	5	46749.4	44719.9	48253.9	63304	69650.3	46766.6	58128	52224.4	55033.1	62093.5	47650.1	54983.6	58382.6	41648.3	61141.6	58063.9	57252.9	58639
	6	49428.7	54927.7	50892.2	52070.5	50699.3	53745.4	53150.1	52183.5	60577.4	58115.8	52547.4	52116.2	49682.6	38241.1	61095.4	53770.2	59691.2	50036.8
	7	47996.7	47150.3	50849.6	50132.2	53954.4	48043.2	56246.6	54475.5	60577.4	57864.6	57101.8	52518.6	59258	54635.8	69638.6	60410.4	49577.1	61656.5
	8	59268.3	52861.8	55743.1	60132.2	60375.4	53319.9	51778.2	56071.7	60618.5	62805.3	62292.9	60819	53239.2	46458.5	60541.2	58912.6	55582.3	52288.7
	9	48042.9	56304.9	48892.2	49603.5	58814.8	50766.7	59107.9	53616	55033.1	67787.9	65280.2	52015.6	57452.4	49705.4	62850.2	57864.2	56620.8	55846.6
	10	50537.4	59748.1	50807.1	53656.4	60687.6	53362.5	58951.1	59509.7	65629	64019.5	66406.6	54883	62431.6	49945.9	71162.5	61808.3	77074.7	57468
	11	60330.8	60153.1	60721.7	60396.5	63987.3	61149.8	74864.8	65444.3	74089.3	71891.1	66994.2	72288.6	66261.8	55998.7	83492.4	71294.2	76803.8	74987.6
	12	77099.6	71940.7	75146.8	77180.6	78568.4	72639.3	87642.7	73834.6	76142.8	82316.8	89766.4	78325.2	89680.5	71752.1	88803	80081.2	90439.8	91921.8
	13	75390.4	76153.4	77742.5	72863.4	77899.5	68213.7	78470.8	74735	64848.7	69295.2	95251.3	72691	72225.9	72634	92774.5	87520.2	91794.4	91561.4
	14	58067.2	70239.4	68423.6	65726.9	69293.5	70256.3	71885.9	71665.4	70475.2	61926	84624.3	61171.1	75454.1	52110.5	85662.8	65153.4	76036.2	76879.2
	15	58113.4	60882.2	70636.3	73744.5	59216.1	68511.6	70318	64543.8	64191.6	76580.6	82910.3	71584.3	81910.7	59446	67791.4	52771.7	56666	79401.3
	16	71602.4	67484.9	54338.9	56343.6	71433.9	66383.9	72238.6	65157.8	64479	60795.5	74487	73596.5	71022.1	50747.6	71670.5	77385.2	66644.6	78770.8
	17	73496.4	60760.7	63700.3	69383.3	75179.5	71618	69573.3	60287.3	62055.9	62470.3	51323.1	56593.3	69982.5	52110.5	81137.2	59212.2	55356.6	73456.3
	18	66474.7	64770.9	66593.9	61850.2	65191.2	58681.7	64477.8	60655.7	74582.1	59120.7	84673.3	67107.1	65222.2	56199.1	81829.9	51124.2	79964.5	65980.1
	19	56219.4	59707.5	64806.7	58810.6	65681.7	66681.8	63419.5	62047.2	62713.1	64647.6	79874	57649.7	68176.8	39684.1	70654.5	66201.8	80280.6	73861.7
	20	62178.6	55940.4	57147.3	65550.7	72236.5	56766.8	71925.1	70560.3	67723.5	67243.6	51470	62982.1	53567.5	53633.7	84554.5	51074.2	61497.2	69853.3
	21	63749.2	62705.1	73146.9	63832.6	65949.3	60341.3	71611.5	58077.2	64930.8	70341.9	74193.2	69169.6	81637.1	44774.9	86170.8	62956.6	78745.4	58098.5
	22	71740.9	58411.3	64338.6	58678.4	68535.5	66894.6	71258.7	65321.5	63616.6	73147.2	72234.3	75709.3	56850.5	57722.4	64835.9	60510.2	94187.4	71249.5
	23	52108	61246.8	60849.3	57709.2	60865.9	56851.9	69534.1	63397.9	58729.3	63600.8	50147.7	60718.4	57343	66661.3	78135.6	45931.9	84073.3	60260.3
	0	63610.6	55656.8	53190	59251.1	49941.3	58851.9	55815.4	52306.3	72159	65317.5	68267.5	52568.9	53622.2	54515.6	67375.8	45881.9	68450.7	54630.6
	1	62086.2	53145.4	52253.8	63039.7	51992.4	33362.2	34688.7	35034.6	46490.6	40823.4	35064.2	50707.6	49463.8	43331.9	60033.2	48627.9	55627.5	59089.3
Fig 3C
	Body temperature				IR temperature average				IR temperature max
	Fab-Cre	p38α Fab -KO			Fab-Cre	p38α Fab -KO			Fab-Cre	p38α Fab -KO
	38	37.7			36.4814	37.7547			38.0341	38.7145
	37.6	37.3			36.1104	38.6915			37.0409	39.5991
	37.7	37.2			36.0431	36.7982			36.9116	37.8325
	37.5	37.6			36.2823	37.3055			37.7729	38.7464
	37.7	37.4			35.785	37.0037			37.0963	38.3177
	36.5	36.2			36.8785	37.4839			37.8646	38.7099
	37.5	36.6			37.3677	37.1996			38.6006	38.3634
	37.5	36.5			37.0097				37.8371
	37.8	37.8			36.8279				37.938
	37.1	36.7			36.0785				37.0686
	37.8	37.9
	37.6	37.5
	37.2	37.1
	37.6	38.2
	37.5	38
	37.5	37.1
	37.3	37
	37.7	37.4
	37.9
	37.7
Fig 3D
	PAMPK/vinculin				Pcreb/vinculin				UCP1/Vinculin
	Fab-Cre	p38α Fab -KO			Fab-Cre	p38α Fab -KO			Fab-Cre	p38α Fab -KO
	1.60991	2.65396			0.549577	4.01221			1.1112	3.21364
	0.910869	2.37553			0.64274	4.20315			1.62826	3.88526
	0.888699	1.81417			2.61321	2.15968			0.760141	2.75159
	0.590526	1.5423			0.194469	1.59135			0.5004	1.63745

## Sheet: Fig 4
Fig 4A
	Body weight (g)
	UCP1-Cre	p38αUCP1-KO
	48.94	39.52
	49.94	37.57
	43.87	43.77
	47.12	33.6
	43.82	37.79
	49.89	34.42
	50.43	37.59
	50.63	45.05
	45.01	32.91
	48.23	41.82
	47.21	44.91
	46.37	37.61
		38.62
		36.76
Fig 4B
	BAT (g/mm)				Inguinal WAT (g/mm)				Epididimal WAT (g/mm)				Subcutaneous WAT (g/mm)
	UCP1-Cre	p38αUCP1-KO			UCP1-Cre	p38αUCP1-KO			UCP1-Cre	p38αUCP1-KO			UCP1-Cre	p38αUCP1-KO
	0.0288745	0.0095253			0.0134591	0.0143535			0.152263	0.122573			0.147814	0.104179
	0.0246914	0.00539125			0.0169312	0.010443			0.142116	0.149626			0.141052	0.0843268
	0.0136913	0.0121122			0.0113498	0.0116543			0.138838	0.0957928			0.0883568	0.086016
	0.0121399	0.00509839			0.0157668	0.00797257			0.125032	0.0795826			0.103055	0.0533095
	0.0103263	0.0064321			0.0152856	0.0101728			0.0986422	0.12942			0.111906	0.0695988
	0.0144295	0.00552554			0.0190287	0.00788608			0.0979228	0.085367			0.118303	0.0456841
	0.0124218	0.0128074			0.0198294	0.0112478			0.102951	0.0893041			0.127226	0.0810438
	0.017417	0.0122104			0.0176002	0.014409			0.0984192	0.103251			0.120458	0.113883
	0.0103309	0.00701905			0.01142	0.00990781			0.207581	0.103313			0.110818	0.0786048
	0.0118952	0.00714708			0.0161095	0.0112936			0.112755	0.103792			0.139005	0.0770171
	0.017469	0.00938199			0.0145417	0.0144791			0.11068	0.101501			0.0875458	0.103584
	0.0100059	0.00818757			0.0138475	0.00809551			0.136475	0.107256			0.106768	0.0698964
		0.00592166				0.00697581				0.106866				0.0463422
		0.0109266				0.00892298				0.12003				0.0604633
	Perirenal WAT (g/mm)				Liver (g/mm)
	UCP1-Cre	p38αUCP1-KO			UCP1-Cre	p38αUCP1-KO
	0.0755215	0.0564023			0.152392	0.131705
	0.0748089	0.0380265			0.186761	0.0790967
	0.0545775	0.0574184			0.140657	0.154516
	0.0637726	0.025319			0.158659	0.0682051
	0.0654312	0.0406667			0.158765	0.0535494
	0.100579	0.0233118			0.194646	0.0953494
	0.0915748	0.0465327			0.18046	0.116053
	0.0848167	0.0626596			0.20185	0.162098
	0.0766606	0.0386785			0.102112	0.0707253
	0.0878929	0.048736			0.175586	0.114666
	0.0756535	0.0693055			0.182921	0.168158
	0.0766921	0.0424396			0.134399	0.101513
		0.0418491				0.100755
		0.0353971				0.101829
Fig 4C
	Body temperature
	UCP1-Cre	p38αUCP1-KO
	36.3	36.8
	36.6	37.1
	37	37
	36.8	37.2
	36.9	37.9
	37.2	37.4
	37.5	37.4
	37.2	37.5
	35.5	37.2
	36.9	37.4
	36.8	36.4
	36.4	37
		37
		37.5
Fig 4D
	Fasting glucose (mg/dl)				Fed glucose (mg/dl)
	UCP1-Cre	p38αUCP1-KO			UCP1-Cre	p38αUCP1-KO
	130	87			208	164
	114	78			231	210
	121	91			228	238
	133	49			311	140
	106	98			213	209
	133	74			221	136
	127	96			230	227
	115	104			233	214
	99	83			227	202
	154	88			255	234
	160	159			236	212
	145	73			193	175
		66				127
		73				227
Fig 4E
	GTT
minutes after glucose injection	UCP1-Cre												p38αUCP1-KO
0	130	114	121	133	106	133	127	115	99	154	160	145	87	78	91	49	98	74	96	104	83	88	159	73	66	73
15	278	266	272	304	347	296	342	322	264	327	341	333	240	250	241	269	292	241	242	278	276	268	267	212	271	292
30	379	269	303	387	345	331	383	332	282	363	352	381	230	269	204	264	364	248	296	336	251	255	396	246	266	296
60	309	261	210	332	276	267	322	279	218	309	276	313	200	196	186	195	375	181	245	244	187	227	442	207	167	170
90	266	175	188	247	225	218	264	224	196	238	239	245	160	163	213	105	311	120	212	175	177	173	387	173	136	132
120	241	185	198	240	177	179	198	219	144	216	185	197	138	175	87	89	224	108	188	145	123	158	310	153	108	144
	ITT
minutes after insulin injection	UCP1-Cre												p38αUCP1-KO
0	100	100	100	100	100	100	100	100	100	100	100	100	100	100	100	100	100	100	100	100	100	100	100	100	100	100
15	85.5769	81.8182	97.3684	76.5273	87.3239	108.145	113.913	85.4077	66.0793	85.8824	89.8305	100.518	56.7073	62.3809	56.7227	40.7143	66.0287	70.5882	98.6784	70.0935	65.3465	67.094	83.4906	93.7143	71.6535	74.0088
30	70.1923	59.3074	64.9123	54.9839	68.5446	75.1131	56.5217	64.8069	43.1718	67.451	73.7288	75.1295	50.6098	58.5714	61.3445	47.1429	38.756	50	74.8899	66.8224	42.0792	52.9915	48.5849	75.4286	51.1811	40.9692
60	75	65.8009	70.614	61.7363	67.6056	85.5204	60.4348	77.2532	50.2203	93.3333	72.0339	79.2746	59.1463	59.0476	59.6639	56.4286	37.3206	41.9118	77.0925	69.6262	50	63.2479	61.7925	67.4286	47.2441	61.2335
90	87.5	64.0693	71.9298	56.2701	75.5868	89.1403	66.087	78.97	62.5551	75.6863	80.9322	84.456	67.0732	59.0476	57.1429	50.7143	46.4115	43.3824	83.7004	86.9159	43.0693	66.6667	61.7925	94.2857	54.3307	51.1013
120	80.2885	64.5022	65.7895	51.447	85.9155	94.5701	73.0435	101.288	66.9604	77.6471	81.3559	87.5648	71.9512	70.9524	62.1849	37.1429	50.2392	58.8235	72.6872	76.1682	46.5346	71.3675	63.2075	88	58.2677	59.0308

## Sheet: Fig 5
Fig 5A
	Δ Body weight (g)
weeks	Fab-Cre										p38αFab-KO
0	0	0	0	0	0	0	0	0	0	0	0	0	0	0	0	0
2	5.34	9.39	5.57	6.64	7.41	11.16	8.5	7.37	10.84	10.36	6.58	3.16	5.02	2.53	1.72	2.89
4	5.8	12.96	8.89	9.11	10.35	14.31	10.32	10.14	13.64	12.16	6.72	4.26	6.95	3.76	2.32	3.68
6	6.87	17.52	11.83	10.97	14.04	16.8	12.93	13.39	17.67	14.12	7.59	8.22	7.6	2.38	2.13	4.2
8	7.42	20.6	13.07	13.87	15.51	21.23	17.35	17.81	22.8	18.7	8.92	11.62	10.84	5.01	3.83	5.59
Fig 5B
	Liver (g/mm)				BAT (g/mm)				Epididimal WAT (g/mm)
	Fab-Cre	p38αFab-KO			Fab-Cre	p38αFab-KO			Fab-Cre	p38αFab-KO
	1.2915	1.3041			0.1533	0.2192			1.0517	2.2012
	2.6506	2.334			0.4972	0.3449			2.9682	2.2906
	1.4012	1.7521			0.2507	0.2711			2.2663	2.4955
	2.0941	1.1272			0.339	0.2164			2.988	1.0907
	1.8651	1.1898			0.4022	0.1762			2.8987	1.4661
	2.7829	1.069			0.5772	0.1433			3.416	1.0051
	2.4263				0.5738				2.9445
	2.4029				0.5236				3.0825
	2.546				0.4967				2.9635
	1.923				0.3883				2.7456
	Subcutaneous WAT (g/mm)				Inguinal WAT (g/mm)				Perirenal WAT (g/mm)
	Fab-Cre	p38αFab-KO			Fab-Cre	p38αFab-KO			Fab-Cre	p38αFab-KO
	0.4434	0.8767			0.0917	0.1418			0.2487	0.7662
	2.2019	1.3331			0.2238	0.2188			1.16	1.1496
	1.0279	0.9698			0.1638	0.1381			0.7456	1.0139
	1.2276	0.3471			0.1981	0.0882			0.9644	0.4973
	1.547	0.4337			0.2347	0.1128			1.147	0.5201
	2.0309	0.4002			0.426	0.0749			1.2906	0.4467
	1.7041				0.2745				1.3469
	1.5762				0.2323				1.6299
	2.1747				0.3515				1.4657
	1.3577				0.2335				1.0158
Fig 5C
	Body temperature				IR temperature max				IR temperature average
	Fab-Cre	p38αFab-KO			Fab-Cre	p38αFab-KO			Fab-Cre	p38αFab-KO
	37.9	37.7			38.4775	39.1463			37.1437	38.3318
	37.5	38.2			37.4696	39.1281			36.241	38.0269
	37	37.3			38.1211	37.4742			37.1163	36.8363
	37.1	37.3			37.1009	38.7282			36.4019	37.8692
	37.2	37.6			37.9929	38.5414			36.7897	37.9038
	37.7	37.4			37.8417	38.6052			36.6668	37.3963
	38.1				37.8096				36.8586
	37.7				37.5018				36.4527
	37.8				38.4684				37.179
	38.1				37.9975				37.1707
Fig 5D
	UCP1/vinc
	Fab-Cre	p38αFab-KO
	0.419518	4.80975
	0.3766	4.39609
	2.20388	8.59151
Fig 5E
	Fasting glucose (mg/dl)
	Fab-Cre	p38αFab-KO
	58	54
	98	70
	79	63
	106	51
	102	62
	112	58
	122
	130
	126
	117
Fig 5F
	GTT
minutes after glucose injection	Fab-Cre										p38αFab-KO
0	58	98	79	106	102	112	122	130	126	117	54	70	63	51	62	58
15	290	289	245	235	218	308	270	326	304	288	190	225	168	182	180	202
30	247	302	317	279	267	287	274	306	322	259	187	225	195	169	152	190
60	156	213	283	307	207	219	240	215	192	255	118	169	161	110	121	136
90	109	205	211	213	164	197	192	179	180	185	96	129	121	86	86	100
120	97	161	168	205	153	168	173	170	168	149	88	117	89	88	90	81

## Sheet: Fig 6
Fig 6 B
		RNA relative levels
		Fab-Cre (HFD)															p38aFab-KO (HFD)
	Mapk11	1.72936	1.87788	0.449001	0.680523	0.607721	0.517382	1.31036	2.30496	0.403176	0.513049	1.40332	0.685261	1.53569	1.52649	2.27577	1.43122	1.51747	1.29388	2.0158	1.98809	1.14418	2.40074	1.56473	0.925838
	Mapk12	0.814443	1.38979	0.692844	0.770221	0.503043	4.38759	1.11908	0.754521	0.601085	0.298417	1.31575	2.63971	0.896582	1.25733	1.26488	0.546715	0.661782	0.537925	0.821045	0.552322	0.501103	0.895285	0.776475	0.889501
	Mapk13	0.292062	0.658455	1.00794	0.19384	10.0741	0.237832	2.43337	0.415143	9.20003	0.306483	1.36366	0.757474	0.290523	1.59025	8.17197	12.9894	6.92302	12.0345	18.4807	19.0149	1.41228	1.34029	1.1251	2.43977
Fig 6 C
	Body weight
	Fab-Cre (ND)	p38dFab-KO (ND)
	26.19	31.38
	22.03	31.95
	24.61	30.43
	24.05	29.53
	24.91	29.14
	27.64	28.6
Fig 6 D
	Body mass			Fat mass			Lean mass
	Fab-Cre (ND)	p38dFab-KO (ND)		Fab-Cre (ND)	p38dFab-KO (ND)		Fab-Cre (ND)	p38dFab-KO (ND)
	23.027	26.827		5.512	7.213		17.515	19.614
	26.003	27.69		2.471	6.237		23.532	21.453
	19.17	24.496		2.471	7.379		16.699	17.117
	27.945	34.321		3.925	4.261		24.02	30.06
	24.767	32.942		3.389	4.255		21.378	31.355
	24.211	27.383		4.702			19.51	23.128
Fig 6 E
	Food intake			Energy expenditure			Energy expenditure ANCOVA						Energy expenditure hour by hour
	Fab-Cre ND	p38dFab-KO (ND)		Fab-Cre ND	p38dFab-KO (ND)		Fab-Cre ND		p38dFab-KO (ND)				hours	Fab-Cre (ND)												p38dFab-KO (ND)
	7.16	8.325		37817.9	39574.2		Lean mass	Energy expenditure	Lean mass	Energy expenditure			1	0.406	0.336	0.401	0.33	0.325	0.396	0.348	0.325	0.371	0.426	0.295	0.337	0.438	0.348	0.444	0.541	0.433	0.371	0.502	0.283	0.328	0.449	0.323	0.404
	7.59	7.58		37400	22467.3		22.875	18.9685	26	16.7945			2	0.288	0.307	0.286	0.286	0.303	0.445	0.29	0.39	0.337	0.28	0.259	0.297	0.278	0.5	0.233	0.304	0.275	0.328	0.265	0.365	0.407	0.285	0.322	0.261
	7.06667	7.16		36125.4	30465.5		24.445	18.571	28.6	14.947			3	0.372	0.294	0.277	0.331	0.283	0.449	0.437	0.32	0.406	0.277	0.245	0.447	0.276	0.27	0.301	0.293	0.364	0.487	0.242	0.257	0.279	0.379	0.306	0.338
	7.65	7.8		47073.6	30307.2		26.03	20.443	22.7	17.5805			4	0.293	0.448	0.296	0.329	0.438	0.302	0.284	0.311	0.317	0.257	0.338	0.298	0.382	0.436	0.316	0.316	0.249	0.297	0.258	0.287	0.288	0.354	0.474	0.371
	7.43333	7.78		35559.8	41266.4		23.425	17.266	27.5	17.4085			5	0.394	0.236	0.289	0.302	0.386	0.268	0.432	0.338	0.302	0.353	0.235	0.296	0.331	0.277	0.245	0.308	0.364	0.28	0.357	0.273	0.263	0.338	0.302	0.307
	7.12	8.22		35544.1	21422.9		25.42	18.453	25.9	16.3935			6	0.297	0.424	0.297	0.343	0.325	0.448	0.259	0.37	0.337	0.284	0.322	0.374	0.343	0.463	0.239	0.348	0.272	0.319	0.232	0.257	0.265	0.25	0.386	0.387
	9.41	9.3					25.2867	17.7275	26.9	16.266			7	0.313	0.355	0.257	0.269	0.337	0.282	0.257	0.308	0.271	0.249	0.25	0.291	0.296	0.268	0.204	0.284	0.236	0.272	0.376	0.25	0.268	0.257	0.306	0.263
	7.42	7.52					24.8267	19.8395	24.1	16.917			8	0.383	0.28	0.313	0.305	0.298	0.374	0.27	0.444	0.316	0.275	0.284	0.365	0.266	0.335	0.232	0.256	0.404	0.341	0.244	0.257	0.363	0.265	0.361	0.259
	7.68	7.6					24.17	17.776	23.6	16.465			9	0.263	0.306	0.335	0.378	0.415	0.296	0.257	0.271	0.298	0.266	0.229	0.294	0.273	0.274	0.188	0.269	0.237	0.253	0.248	0.247	0.246	0.325	0.293	0.271
	6.98	9.36667					24.595	18.7145	25.2	18.287			10	0.398	0.395	0.339	0.255	0.281	0.285	0.383	0.352	0.423	0.448	0.369	0.301	0.327	0.261	0.236	0.271	0.241	0.366	0.283	0.223	0.329	0.262	0.267	0.271
	8.31								21.2	19.046			11	0.309	0.251	0.368	0.302	0.309	0.324	0.263	0.319	0.294	0.273	0.238	0.353	0.284	0.346	0.4	0.279	0.251	0.275	0.247	0.275	0.247	0.261	0.245	0.243
	8								24.2	18.259			12	0.283	0.33	0.302	0.275	0.278	0.463	0.297	0.275	0.307	0.427	0.33	0.315	0.314	0.308	0.222	0.257	0.278	0.348	0.217	0.228	0.321	0.323	0.394	0.315
									24	18.2795			13	0.412	0.486	0.273	0.269	0.337	0.482	0.317	0.368	0.467	0.395	0.445	0.337	0.255	0.384	0.359	0.436	0.356	0.344	0.41	0.232	0.264	0.339	0.366	0.356
													14	0.443	0.312	0.485	0.438	0.442	0.49	0.512	0.449	0.545	0.32	0.406	0.562	0.319	0.487	0.519	0.469	0.519	0.47	0.377	0.457	0.528	0.363	0.521	0.425
Fig 6 F													15	0.426	0.519	0.571	0.385	0.479	0.501	0.51	0.571	0.518	0.336	0.488	0.545	0.314	0.516	0.519	0.306	0.555	0.281	0.284	0.352	0.298	0.422	0.413	0.439
	Body temperature			IR temperature max			IR temperature average						16	0.484	0.503	0.5	0.438	0.438	0.498	0.493	0.396	0.534	0.34	0.413	0.562	0.32	0.433	0.385	0.516	0.486	0.417	0.311	0.469	0.492	0.444	0.333	0.484
	Fab-Cre (ND)	p38dFab-KO (ND)		Fab-Cre (ND)	p38dFab-KO (ND)		Fab-Cre (ND)	p38dFab-KO (ND)					17	0.398	0.505	0.535	0.42	0.44	0.435	0.32	0.487	0.578	0.541	0.467	0.429	0.517	0.492	0.462	0.372	0.406	0.323	0.288	0.298	0.548	0.321	0.531	0.353
	35.9	35.7		38.9419	36.337		37.9313	35.3439					18	0.432	0.315	0.299	0.332	0.355	0.479	0.491	0.349	0.328	0.586	0.307	0.47	0.285	0.568	0.352	0.544	0.552	0.342	0.251	0.439	0.475	0.475	0.401	0.487
	36	36.3		36.8885	36.7173		35.7465	35.6482					19	0.534	0.546	0.52	0.455	0.545	0.306	0.484	0.482	0.578	0.477	0.483	0.32	0.39	0.554	0.317	0.467	0.356	0.43	0.296	0.269	0.357	0.303	0.317	0.319
	36.9	34.9		36.9023	37.7683		35.8711	36.7703					20	0.413	0.38	0.453	0.373	0.317	0.389	0.381	0.41	0.332	0.463	0.303	0.411	0.328	0.509	0.225	0.362	0.568	0.35	0.304	0.254	0.459	0.41	0.546	0.52
	37.8	35		38.5322	36.0952		37.5907	35.3261					21	0.469	0.281	0.322	0.352	0.346	0.511	0.302	0.364	0.582	0.38	0.318	0.506	0.421	0.336	0.247	0.285	0.511	0.448	0.418	0.284	0.287	0.472	0.503	0.441
	37.7	34.4		38.8055	35.3059		37.9674	34.2758					22	0.537	0.529	0.374	0.472	0.314	0.281	0.319	0.473	0.351	0.399	0.51	0.358	0.431	0.5	0.285	0.48	0.325	0.423	0.404	0.266	0.353	0.417	0.381	0.32
	37.1	35.3		39.0146	35.4932		38.165	35.0532					23	0.45	0.372	0.544	0.317	0.482	0.51	0.499	0.35	0.526	0.375	0.325	0.487	0.329	0.304	0.254	0.294	0.431	0.358	0.352	0.411	0.404	0.469	0.442	0.551
	37.3	36.5		37.9792	36.7589		36.9338	36.1326					24	0.452	0.531	0.483	0.429	0.524	0.276	0.365	0.484	0.432	0.459	0.471	0.344	0.395	0.43	0.266	0.519	0.291	0.339	0.421	0.506	0.452	0.317	0.509	0.353
	36.1	34.8		38.555	37.8967		37.4475	36.7778					25	0.275	0.297	0.43	0.296	0.409	0.381	0.259	0.646	0.442	0.334	0.282	0.367	0.48	0.527	0.293	0.325	0.501	0.355	0.456	0.456	0.445	0.459	0.466	0.307
	35.3	35.3		37.3914	36.2069		36.4412	35.2901					26	0.266	0.483	0.341	0.374	0.36	0.278	0.409	0.365	0.353	0.34	0.398	0.375	0.318	0.314	0.434	0.397	0.246	0.43	0.276	0.413	0.286	0.268	0.314	0.357
		34.8		37.0733	37.29		36.2396	36.3176					27	0.285	0.324	0.341	0.282	0.333	0.308	0.282	0.41	0.343	0.375	0.289	0.32	0.423	0.292	0.314	0.287	0.382	0.299	0.282	0.308	0.307	0.276	0.338	0.439
		34.9			37.5064			36.7858					28	0.275	0.328	0.286	0.362	0.345	0.433	0.42	0.393	0.357	0.301	0.295	0.336	0.289	0.333	0.254	0.248	0.248	0.319	0.35	0.276	0.282	0.319	0.301	0.314
					35.5306			35.1322					29	0.292	0.336	0.394	0.279	0.314	0.288	0.262	0.464	0.338	0.268	0.29	0.324	0.278	0.281	0.302	0.363	0.333	0.308	0.274	0.313	0.26	0.263	0.284	0.311
													30	0.252	0.286	0.288	0.331	0.402	0.365	0.275	0.355	0.33	0.279	0.25	0.323	0.282	0.271	0.249	0.264	0.268	0.328	0.302	0.343	0.347	0.267	0.287	0.317
Fig 6 I													31	0.294	0.39	0.398	0.375	0.301	0.445	0.263	0.362	0.324	0.296	0.324	0.284	0.26	0.261	0.334	0.3	0.309	0.284	0.336	0.211	0.251	0.269	0.339	0.306
	Body temperature 4 C			IR temperature max 4 C			IR temperature average 4 C						32	0.28	0.264	0.306	0.28	0.301	0.295	0.378	0.41	0.337	0.307	0.255	0.358	0.269	0.253	0.237	0.291	0.24	0.272	0.242	0.247	0.371	0.26	0.27	0.304
	Fab-Cre (ND)	p38dFab-KO (ND)		Fab-Cre (ND)	p38dFab-KO (ND)		Fab-Cre (ND)	p38dFab-KO (ND)					33	0.29	0.329	0.315	0.269	0.269	0.338	0.256	0.375	0.319	0.25	0.352	0.274	0.373	0.264	0.228	0.248	0.308	0.309	0.291	0.251	0.232	0.273	0.281	0.385
	34.3	34.3		38.6371	38.2812		37.2072	36.8576					34	0.277	0.22	0.304	0.333	0.31	0.292	0.41	0.472	0.476	0.244	0.233	0.36	0.313	0.393	0.242	0.24	0.397	0.262	0.249	0.258	0.331	0.278	0.336	0.304
	34.5	34		38.8374	38.1349		37.8233	36.9694					35	0.29	0.425	0.296	0.267	0.331	0.423	0.258	0.378	0.321	0.316	0.301	0.324	0.269	0.29	0.374	0.318	0.271	0.272	0.374	0.252	0.288	0.249	0.366	0.372
	35.6	34.1		38.2218	37.7315		37.5686	37.1483					36	0.354	0.241	0.313	0.301	0.371	0.283	0.403	0.339	0.475	0.354	0.284	0.391	0.334	0.457	0.205	0.225	0.323	0.367	0.25	0.253	0.244	0.297	0.353	0.287
	35.6	33.7		37.9929	37.7912		36.7945	36.349					37	0.334	0.325	0.372	0.297	0.34	0.315	0.388	0.328	0.549	0.44	0.326	0.568	0.275	0.363	0.263	0.289	0.352	0.287	0.299	0.262	0.321	0.324	0.403	0.361
	34.7	34.1		37.2347	37.7453		36.511	36.6397					38	0.413	0.527	0.502	0.49	0.453	0.477	0.464	0.484	0.504	0.483	0.413	0.531	0.355	0.447	0.446	0.397	0.429	0.465	0.475	0.464	0.388	0.358	0.508	0.529
	33.9	35.8		38.8146	36.8792		37.6751	36.1377					39	0.415	0.568	0.511	0.407	0.363	0.456	0.503	0.437	0.428	0.425	0.355	0.35	0.487	0.403	0.273	0.391	0.387	0.435	0.363	0.345	0.55	0.362	0.383	0.338
	34.5	35.1		38.4638	38.2994		37.4148	37.0884					40	0.517	0.48	0.403	0.431	0.557	0.558	0.341	0.552	0.401	0.483	0.483	0.351	0.286	0.432	0.394	0.501	0.405	0.307	0.36	0.51	0.36	0.483	0.5	0.394
	34.5	32.2		37.8554	37.9013		37.2053	36.7843					41	0.357	0.451	0.581	0.398	0.388	0.486	0.465	0.398	0.374	0.412	0.345	0.439	0.351	0.608	0.235	0.486	0.386	0.341	0.442	0.425	0.52	0.361	0.293	0.475
	34.7			39.2868			38.2026						42	0.378	0.551	0.533	0.516	0.397	0.405	0.32	0.52	0.402	0.499	0.482	0.554	0.326	0.558	0.239	0.421	0.483	0.429	0.346	0.47	0.554	0.449	0.456	0.525
	35.5												43	0.38	0.337	0.487	0.32	0.564	0.514	0.578	0.463	0.474	0.507	0.463	0.349	0.354	0.554	0.381	0.34	0.547	0.414	0.295	0.439	0.373	0.488	0.46	0.327
													44	0.439	0.516	0.377	0.517	0.423	0.463	0.357	0.516	0.372	0.347	0.4	0.439	0.35	0.36	0.234	0.399	0.45	0.347	0.356	0.396	0.452	0.319	0.378	0.411
													45	0.391	0.553	0.328	0.421	0.32	0.504	0.53	0.527	0.525	0.364	0.384	0.407	0.446	0.511	0.397	0.421	0.41	0.429	0.496	0.315	0.324	0.326	0.388	0.492
													46	0.351	0.396	0.387	0.395	0.341	0.366	0.411	0.561	0.345	0.385	0.367	0.459	0.307	0.48	0.241	0.45	0.459	0.367	0.4	0.464	0.408	0.251	0.464	0.3
													47	0.355	0.362	0.52	0.472	0.409	0.397	0.387	0.384	0.449	0.37	0.47	0.388	0.377	0.294	0.244	0.398	0.391	0.38	0.435	0.401	0.345	0.38	0.39	0.564
													48	0.372	0.476	0.377	0.335	0.56	0.343	0.313	0.6	0.514	0.383	0.467	0.464	0.434	0.478	0.243	0.482	0.419	0.28	0.356	0.31	0.455	0.448	0.46	0.319

## Sheet: Fig 7
Fig 7 A
	RNA relative levels
	WT					p38d-KO
Ucp1	0.68573	1.74594	1.99663	0.388584	1.07655	0.496416	0.723781	0.620138	0.995505	0.395032
Ppargc1a	1.23476	0.978626	0.819365	1.15387	0.87532	0.445085	0.544396	0.462336	0.413053	0.415015
Ppargc1b	1.34038	0.709414	0.677069	1.38777	1.11923	0.430385	0.526988	0.508659	0.443099	0.4002
Cidea	1.22172	1.21554	1.26455	0.922767	0.577074	0.108373	0.050398	0.074149	0.180841	0.066415
Cox7a1	0.009353	0.017881	0.013376	0.012932	0.011893	0.002663	0.003506	0.003536	0.002887	0.003612
Cox7a2	0.791524	1.52285	0.84631	0.988967	0.991211	0.655034	0.888441	0.800042	0.776689	0.810643
Cox8b	0.887203	1.03884	1.3282	0.874871	0.933729	0.07103	0.094469	0.097296	0.092405	0.090995
Prdm16	0.806321	0.781607	1.49908	0.812875	1.30214	0.758601	1.37505	2.79541	1.97652	0.414441
Fig 7 B	Mitochondrial/Nuclear DNA
	Fab-Cre	p38αFab-KO
	1.07602	4.05127
	5.02743	0.619553
	7.9356	0.579072
		1.46474
		1.05253
Fig 7 C
	Mitochondrial/Nuclear DNA
	WT	p38d-KO
	0.805665	1.43296
	2.1826	0.743122
	0.361214	0.093214
		0.157202
Fig 7 D from top to the bottom
		OCR (pmol/min/ mg/ml)
	Time (minutes)	Fab-Cre							p38αFab-KO
basal	1.35	149.402	159.246	159.773	179.405	183.135	153.22	163.982	121.265	128.259	155.553	143.225	114.181	137.434	128.094
	10.1333	141.323	151.684	152.73	172.786	174.941	146.53	156.416	115.359	122.325	150.934	138.477	106.426	129.123	122.182
	18.8667	136.581	145.15	152.034	170.905	168.909	141.973	153.279	111.681	120.297	148.403	134.235	105.037	128.125	120.863
A (Norepinephrine)	27.7667	161.692	174.342	180.186	186.831	194.014	152.386	182.112	205.886	207.506	255.368	224.899	188.087	244.405	228.838
	36.5167	172.794	184.395	192.098	194.648	200.174	157.651	191.218	256.53	268.853	311.989	273.634	244.944	311.478	302.286
	45.25	177.044	182.68	196.004	195.069	198.024	159.26	188.036	256.906	283.397	291.849	282.715	254.159	294.251	295.278
B (Oligomycine)	54.1333	146.322	124.309	144.731	163.429	162.666	125.681	154.976	163.708	242.446	237.091	226.998	201.936	245.157	244.048
	62.9333	120.636	98.6748	119.493	138.416	132.038	100.404	127.947	150.559	227.896	217.438	208.983	187.118	223.275	223.74
	71.6833	99.3169	84.5462	100.767	117.619	109.507	82.0859	109.238	143.393	217.296	204.602	197.417	178.665	211.61	209.802
C (FCCP)	80.5667	365.157	331.356	311.051	368.44	310.336			211.678	215.398	289.779	227.569	234.611	277.573	250.91
	89.3333	332.208	318.725	320.821	309.945	304.308	326.561	305.659	220.221	208.308	281.255	226.184	230.102	276.703	248.062
	98.0833	302.533	305.928	315.299	291.627	311.935	324.288	304.725	220.601	199.383	273.226	220.296	226.272	271.032	244.075
D (Antimycine A+Rotenone)	106.983	45.7107	45.8751	53.2602	50.6601	52.3125	49.9954	48.6764	40.3515	41.9571	44.0232	41.8385	42.9712	43.5951
	115.717	49.0498	49.8054	54.497	52.2903	53.378	50.9918	50.5247	41.3559	40.7494	46.6264	42.4888	43.6362	43.9013
	124.45	47.1895	47.3054	51.8317	50.0041	51.1256	47.8056	48.166	39.1925	37.7216	44.2171	40.1176	41.2684	51.8405	41.9196
OCR (pmol/min/ mg/ml)	Basal			NE			NE-Basal
	Fab-Cre	p38αFab-KO		Fab-Cre	p38αFab-KO		Fab-Cre	p38αFab-KO
	95.1185	75.8018		123.193	199.474		28.0749	123.672
	104.365	83.4842		132.81	213.109		28.446	129.625
	101.649	106.674		136.233	241.446		34.5839	134.772
	123.38	97.1639		141.198	218.935		17.8176	121.771
	123.39	65.9228		145.132	186.438		21.7426	120.515
	97.6433	76.284		106.835	242.411		9.19161	166.126
	108.77	80.5743		138	232.328		29.2299	151.754
	OCR (pmol/min/ mg/ml)
	Time (minutes)	Fab-Cre								p38αFab-KO
basal	1.35	155.294	167.519	172.329	157.178	174.738	172.734	174.247	156.121	152.508	154.202	132.872	149.656	137.388	155.213	126.253	173.65
	10.1333	146.547	157.692	165.418	151.716	168.039	165.837	167.265	151.215	137.872	143.025	126.61	143.894	128.134	145.981	119.14	172.205
	18.8667	139.181	154.597	158.052	146.772	170.525	167.076	167.321	146.108	130.157	141.079	124.815	140.244	127.402	144.78	117.185	173.453
A (ISO)	27.7667	174.12	195.59	194.78	173.695	219.802	206.578	216.901	192.442	213.633	277.647	251.923	250.121	249.113	329.313	232.9	265.228
	36.5167	183.33	190.911	214.361	190.52	250.948	219.355	249.313	227.602	249.976	334.473	308.051	301.099	312.491	287.481	308.187	314.178
	45.25	174.136	171.125	207.422	190.728	250.151	210.691	252.018	235.818	239.393	286.576	282.613	281.951	278.493	250.849	295.804	301.164
B (Oligomycine)	54.1333	132.711	133.662	164.093	153.53	199.323	169.974	206.258	193.965	182.001	254.911	251.232	200.758	209.941	258.702	220.01	229.963
	62.9333	113.792	117.932	144.087	140.006	179.781	151.196	189.292	180.006	167.464	221.997	225.631	182.664	192.717	232.615	200.531	212.23
	71.6833	102.886	106.263	129.53	127.09	165.795	136.908	177.755	171.422	157.396	201.991	208.524	170.685	182.881	215.542	191.177	198.566
C (FCCP)	80.5667	224.282	221.014	313.557	271.033	309.443	278.825	305.42	284.63	191.046	216.202	248.262	221.652	242.611	268.217	226.845	203.694
	89.3333	249.597	230.058	326.337	283.551	314.148	305.033	307.115	281.56	193.069	213.343	242.585	220.534	232.59	263.319	230.985	189.259
	98.0833	262.902	245.995	326.973	293.39	310.115	320.815	306.4	273.793	188.994	205.852	237.079	216.431	223.682	266.689	229.881	180.438
D (Antimycine A+Rotenone)	106.983	44.9984	46.687	44.3701	40.4128	48.6022	48.0162	49.3949	47.0466	37.6428	41.2757	43.7038	40.84	43.4511	42.8152	44.0187	42.7379
	115.717	45.1979	46.3138	47.5408	42.0486	49.0271	48.9928	49.6703	47.767	38.1858	41.6188	45.4377	42.829	44.0059	45.2641	44.2652	41.8971
	124.45	43.0705	43.9222	44.8181	39.4701	46.1499	45.468	46.6105	44.6743	36.3443	39.1144	43.37	40.4171	42.1363	43.0023	43.5719	39.0698
OCR (pmol/min/ mg/ml)	Basal			ISO			ISO-Basal
	Fab-Cre	p38αFab-KO		Fab-Cre	p38αFab-KO		Fab-Cre	p38αFab-KO
	102.585	102.788		132.773	196.943		30.1879	94.1552
	114.295	105.433		140.234	258.896		25.9397	153.463
	119.69	83.9287		159.944	236.692		40.2545	152.763
	111.245	103.236		144.337	236.362		33.0923	133.126
	123.174	87.777		192.374	236.834		69.1997	149.057
	121.057	104.964		164.715	245.521		43.6588	140.557
	121.052	76.9072		190.852	235.012		69.7994	158.105
	104.652	131.868		172.125	252.288		67.4727	120.42
Fig 7 E from top to the bottom
		OCR (pmol/min/ mg/ml)
	Time (minutes)	WT																						p38d-KO
basal	1.35	214.622	276.197	221.143	194.976	221.716	211.061	200.776	268.008	196.894	197.064	190.947	186.258	167.336	223.768	247.405	166.585	228.459	297.022	221.796	257.127	276.187	249.364	148.596	101.235	77.435	109.926	85.6042	101.847	117.507	148.144	117.724	107.624	95.1701
	9.08333	207.595	281.706	209.427	191.952	216.575	205.445	200.434	271.973	190.486	189.956	190.208	182.403	166.403	223.15	246.081	167.216	220.677	295.415	229.164	247.285	263.005	233.19	151.89	99.5097	77.7526	108.715	87.3002	102.744	132.02	150.274	111.991	103.564	96.7862
	16.7667	204.961	282.304	203.668	191.676	217.414	203.829	199.402	275.942	190.594	189.516	188.064	189.02	166.241	224.781	241.457	170.96	217.159	293.55	236.477	243.081	250.848	225.756	152.569	99.1137	78.1879	108.164	88.1876	90.3954	137.626	152.66	109.282	101.398	97.2454
A (Norepinephrine)	25.6333	228.76	323.494	265.085	223.463	277.053	273.015	226.735	315.594	233.639	214.344	208.535	223.38	198.324	274.923	282.209	203.017	290.633	332.969	267.099	324.653	327.493	293.066	172.76	118.247	100.821	142.745	131.758	117.185	175.019	198.066	140.008	131.495	118.366
	33.35	248.913	357.455	300.916	245.758	312.27	308.242	241.56	347.873	261.066	223.852	220.78	251.574	220.585	308.605	309.308	225.623	336.343	368.775	291.825	390.605	395.655	337.889	194.852	132.468	100.359	164.796	140.244	131.439	193.355	229.917	156.72	143.795	131.794
	41.0667	259.579	376.765	322.239	257.696	334.888	331.29	246.312	369.582	274.679	226.258	226.447	263.191	234.124	328.891	326.519	235.391	388.023	393.504	310.352	434.58	423.901	367.917	206.397	138.333	96.8264	176.749	140.652	138.157	206.471	240.57	164.427	149.058	137.845
B (Oligomycine)	49.9167	247.89	360.825	304.442	239.967	323.881	332.995	215.527	354.94	273.62	203.442	205.865	260.033	222.6	309.638	306.903	212.511	301.635	378.067					188.614	121.611	180.842	128.089	121.053	135.327	191.734	223.417	155.815	132.346
	57.6167	252.062	368.806	316.887	241.616	336.708	341.418	210.379	371.572	275.651	201.328	205.346	260.794	220.035	318.722	318.478	213.338	277.165						195.894	118.461	186.968	125.595	119.119	134.565	196.981	227.272	160.423	130.6
	65.3167	251.079	364.592	320.144	235.919	339.066	344.726	202.172	378.384	276.104	195.204	200.596	254.522	213.394	320.317	320.578	207.641	215.642						198.014	114.132	188.465	124.417	115.945	133.136	204.605	227.463	161.697	127.806
C (FCCP)	74.1667	459.825	489.435	503.367	537.77	525.711	520.616	499.117	485.222	477.276	494.045	490.411	520.265	510.06	549.765	518.71	429.407	490.502	402.362	489.595	493.597	509.087		263.507	308.761	162.431	281.171	260.19	203.254	262.682	215.705	211.64	246.879	288.245	199.535
	81.8833	388.166	399.228	469.549	478.801	480.832	474.166	460.844	459.065	386.016	389.496	387.927	490.164	484.827	498.598	471.625	220.873	473.413	394.836	430.424	441.293	449.393		246.317	287.59	162.963	268.104	263.911	187.559	249.096	205.934	202.684	236.718	275.174	224.743
	89.6	380.111	384.219	468.571	460.679	461.758	457.171	440.186	443.949	367.509	375.483	373.767	465.64	463.478	474.685	452.604	444.156	383.06	411.336	418.194	427.239			238.762	271.798	163.627	257.605	251.779	179.779	241.919	196.297	199.061	229.859	261.992	224.327
D (Antimycine A+Rotenone)	98.4667	56.55	78.2789	52.6143	52.4776	59.6434	61.7176	50.7973	56.5789	68.9867	61.1497	59.3471	44.5152	44.4347	51.8338	52.6199	48.0039	64.0477	61.341	36.7539	234.659	53.9405	60.5009	35.491	30.7358	27.6135	29.0007	28.5316	27.7021	41.3048	34.8313	24.8748	28.6594
	106.167	59.086	74.8904	53.9271	54.4766	57.3892	61.9567	52.0053	51.2554	70.4838	63.2715	59.9612	49.3304	45.8987	54.0738	56.2602	46.2336	66.4236	60.5429	34.0781	74.8904	60.1118	62.8116	36.5335	32.5945	27.4204	30.1787	40.9306	27.731	40.5275	32.8701	26.0799	30.0902	29.8318	24.6942
	113.9	56.3373	69.9689	50.4914	51.6717	54.3738	57.7166	49.3097	49.4101	67.4226	59.7692	57.0098	44.2836	42.5351	49.7936	52.2527	43.5535	60.9886	56.1349	31.8855	73.3761	57.0214	59.551	35.2649	30.5932	25.7712	28.6866	37.5878	25.7767	37.8241	30.2815	25.0752	28.7259	28.5589	23.9569
OCR	Basal			NE			NE-Basal
	WT	p38d-KO		WT	p38d-KO		WT	p38d-KO
	151.734	115.255		188.426	155.573		36.6914	40.3185
	205.69	68.6449		278.192	98.3749		72.5023	29.7301
	159.068	50.8568		243.735	72.4006		84.6671	21.5438
	139.993	79.6464		189.43	132.141		49.4374	52.4949
	235.989	67.4265		305.743	100.361		69.7535	32.9344
	161.433	71.259		250.935	101.857		89.5022	30.5981
	194.907	89.1657		255.519	151.729		60.6127	62.5637
	146.315	117.698		243.718	190.19		97.4038	72.492
	149.5	87.6556		187.498	128.375		37.9984	40.7192
	219.56	75.0369		291.935	112.291		72.3748	37.2542
	123.694			187.497			63.8038
	130.782			160.088			29.3064
	130.967			159.815			28.848
	122.323			175.413			53.09
	139.851			200.006			60.1548
	122.371			173.388			51.0179
	158.278			274.513			116.235
	172			252.239			80.2398
	191.27			252.301			61.0312
	121.523			255.637			134.115
	206.322			325.325			119.003
	175.149			272.003			96.8541
		OCR (pmol/min/ mg/ml)
	Time (minutes)	WT												p38d-KO
basal	1.35	310.416		325.89	318.744			308.384	283.671	389.144	384.617	396.85	315.853	311.634	276.013	336.962	309.06	301.962	342.082	313.225	325.95	331.564	331.327	256.083	236.784
	10.15	289.906	367.939	308.489	309.141	395.988	367.021	303.533	276.928	365.457	367.904	369.122	306.603	294.908	265.861	321.711	299.605	290.319	329.24	300.766	317.18	325.538	309.08	250.299	227.662
	18.8833	271.745	348.56	301.72	302.855	377.221	351.129	297.157	275.811	357.127	353.014	354.301	305.777	291.462	264.992	318.577	297.042	290.701	332.271	299.17	312.669	320.804	308.991	248.368	227.22
A (ISO)	27.8		435.596	392.403	379.775	484.863	441.997	414.487		459.158	466.375	475.692	395.947	337.971	299.554	359.338	350.131	332.383	366.905	359.142	366.854	365.352	338.282	269.292	252.418
	36.5333		501.846	434.49	429.998	540.317	488.269	468.763	408.673	519.375	539.137	547.242	435.831	354.524	316.269	373.718	371.605	352.28	389.212	376.448	391.035	374.926	339.599	296.875	264.035
	45.2667		478.593	429.378	439.179	529.444	453.773	452.079	424.49	518.457	546.737	543.735	420.323	352.582	313.805	362.473	372.2	363.415	382.768	368.462	384.379	354.715	328.144	302.446	264.667
B (Oligomycine)	54.1667	304.349	399.706	318.421	357.197	421.574	364.309	353.894	327.405	375.548	416.725	369.576	313.191	274.5	248.5	300.313	320.241	287.886	316.006	306.199	331.322	279.927	266.277	240.225	220.43
	62.9333	290.598		284.369	330.159	376.7	326.351	316.646	305.267	346.269	373.826	330.017	261.898	215.486	199.092	254.153	272.167	238.57	262.89	253.17	288.902	225.277	216.153	195.165	173.444
	71.6833	272.479	352.472	245.4	301.317	343.142	303.308	288.32	290.995	322.561	342.324	308.962	229.856	180.353	161.865	212.611	226.438	210.179	222.43	209.6	250.626	184.388	176.042	166.908	139.983
C (FCCP)	80.5667	491.199	577.56	551.327	536.374	706.429	585.035	628.218	592.837	641.148	678.708	712.386	567.417	643.403	620.282	525.673	688.788	709.835	744.778	748.088	756.941	560.216	361.786	633.212	633.165
	89.3167	462.374	541.884	633.993	508.532	694.372	571.356	669.397	575.715	618.524	687.196	734.25	632.172	695.178	715.58	642.807	664.411	726.33	611.201	670.064	654.64	653.173	432.808	691.616	658.977
	98.0667		508.864	668.23	473.167	662.502	547.427	665.808	545.753	590.795	667.343	709.366	664.974	641.161	682.487	645.012	606.576	715.682	564.253	605.779	600.18	626.167	512.183	715.662	706.564
D (Antimycine A+Rotenone)	106.95	66.7362	87.5517	88.0157	67.0981	85.0255	71.9358	79.4836	83.3464	86.7427	86.8187	85.1125	84.6034	74.6748	67.5934	78.3395	83.7582	75.0174	80.4241	71.3909	86.9167	79.0486	73.0413	66.3901	59.002
	115.717	66.9996	88.6512	91.7424	69.4757	88.2699	74.6072	82.0757	84.7638	89.1646	89.3665	91.8209	88.8463	83.7674	74.93	87.5362	88.9236	81.9558	89.2336	80.4913	94.8621	88.1912	78.2495	73.0997	67.9581
	124.517	62.9587	80.0823	85.272	63.8552	82.7545	67.8306	75.2903	78.4956	85.598	81.5494	84.5668	82.3641	79.3564	71.1449	82.6191	84.468	76.4372	83.9413	76.7999	89.8825	83.9475	73.2119	69.7455	69.2703
OCR (pmol/min/ mg/ml)	Basal			ISO			ISO-Basal
	WT	p38d-KO		WT	p38d-KO		WT	p38d-KO
	225.124	220.069		278.057	269.092		52.9324	49.0238
	286.381	197.732		386.583	238.653		100.203	40.9209
	223.69	242.918		330.413	282.345		106.724	39.4267
	243.437	216.186		349.507	278.929		106.071	62.7428
	312.368	216.524		432.858	271.556		120.49	55.0317
	298.109	249.998		389.889	295.095		91.7791	45.0971
	224.075	228.16		366.16	291.79		142.085	63.6306
	196.601	228.046		313.875	290.202		117.274	62.1562
	283.407	242.239		411.828	281.268		128.421	39.029
	282.6	241.632		431.505	260.507		148.904	18.8755
	286.257	181.839		435.057	219.792		148.799	37.954
	224.14	165.145		332.096	194.963		107.956	29.8179
Fig 7 F
	OCR (pmol/min/ mg/ml)			OCR (pmol/min/ mg/ml)
	NE p38aFab-KO	NE + BIRB + p38aFab-KO		ISO p38aFab-KO	ISO + BIRB + p38aFab-KO
	199.474	174.248		258.896	192.651
	213.109	194.281		236.692	195.609
	241.446	203.484		236.362	210.725
	218.935	176.462		236.834	220.811
	186.438	206.965		245.521	221.582
	232.328	175.822		235.012	234.337
		203.764		252.288	197.705
					228.694

## Sheet: S2 Fig
S2a Fig
	Δ Body weight (g)
weeks	Fab-Cre (ND)									p38αFab-KO (ND)
0	0	0	0	0	0	0	0	0	0	0	0	0	0	0	0	0	0
2	0.02	-0.09	0.53	-2.04	2.63	3.04	3.38	3.2	2.39	0.49	-0.16	2.19	1.45	2.84	2.54	4.05	2.83
4	0.6	1.5	2.1	-0.3	5	5.72	7	6.57	4.18	1.9	1.4	3.5	6.7	7.8	3.1	5.5	10.3
6	1.2	3.1	3.6	1.3	5.4	8.12	8.5	9.57	6.38	2.4	1.6	3.1	6.6	4.6	4.9	6.5	7.8
8	2.1	3.3	3.79	1.42	6.92	8.87	9.03	10.35	7.11	2.98	2.25	4.5	7.58	7.03	5.19	6.94	7.81
S2b Fig
	Fat Mass
	Fab-Cre (ND)	p38αFab-KO (ND)
	3.53	2.11733
	2.437	2.47667
	3.29833	2.31133
	3.245	2.147
	2.18333	2.49133
	3.61667	2.93733
	2.611	3.124
	3.407
	2.89667
S2c Fig
	Liver (g/mm)				Perirenal WAT (g/mm)				Inguinal WAT (g/mm)
	Fab-Cre (ND)	p38αFab-KO (ND)			Fab-Cre (ND)	p38αFab-KO (ND)			Fab-Cre (ND)	p38αFab-KO (ND)
	0.0750656	0.0561656			0.00296175	0.00764161			0.00170492	0.00239107
	0.0666702	0.0551532			0.00663325	0.00935933			0.00323061	0.00278552
	0.0541151	0.0487479			0.00651963	0.0070346			0.00302313	0.00272378
	0.0751595	0.056166			0.00358636	0.00280721			0.00117162	0.00127799
	0.0647216	0.0589393			0.0192706	0.00454347			0.00366331	0.00162931
	0.0647539	0.0532629			0.0108501	0.00355197			0.00468074	0.00192885
	0.0557684	0.0680806			0.0152543	0.00425356			0.00311024	0.00279028
	0.0563948				0.0129078
	BAT (g/mm)				Epididimal WAT (g/mm)				Subcutaneous WAT (g/mm)
	Fab-Cre (ND)	p38αFab-KO (ND)			Fab-Cre (ND)	p38αFab-KO (ND)			Fab-Cre (ND)	p38αFab-KO (ND)
	0.012929	0.0145752			0.0145027	0.0282299			0.00602732	0.0129847
	0.0197889	0.0168691			0.0224591	0.0284401			0.00976253	0.0138162
	0.0181818	0.0137781			0.0252071	0.02581			0.0108445	0.0095497
	0.0162871	0.00903878			0.0184268	0.0124959			0.0079758	0.00873839
	0.0250278	0.0140295			0.0628619	0.0175506			0.0136409	0.00869874
	0.0177908	0.0121512			0.0402237	0.0140578			0.0223431	0.00607004
	0.0249675	0.0135723			0.0540638	0.0185486			0.0170079	0.00940166
	0.0182284				0.0395838
S2d Fig
	Fasting glucose (mg/dl)				Fed glucose (mg/dl)
	Fab-Cre (ND)	p38αFab-KO (ND)			Fab-Cre (ND)	p38αFab-KO (ND)
	99	77			99	188
	98	95			224	142
	118	76			150	99
	89	61			221	186
	85	71			150	94
	91	79			198	170
	96	91			223	180
	95	85			247	165
	97				213
S2e Fig
	GTT
minutes after glucose injection	Fab-Cre (ND)									p38αFab-KO (ND)
0	99	98	118	89	85	91	96	95	97	77	95	76	61	71	79	91	85
15	216	217	210	220	205	254	249	256	230	230	183	98	212	262	93	192	209
30	198	198	197	219	227	233	258	224	222	193	148	101	220	171	104	187	163
60	120	144	146	134	144	177	152	133	154	132	103	84	136	87	96	150	109
90	109	143	135	124	111	109	161	120	102	91	88	74	110	78	88	137	95
120	106	103	114	120	108	100	105	93	89	78	79	77	75	70	82	123	91
	ITT
minutes after insulin injection	Fab-Cre (ND)									p38αFab-KO (ND)
0	100	100	100	100	100	100	100	100	100	100	100	100	100	100	100	100	100
15	80.8081	65.1786	75.3333	76.4706	58.6667	69.697	68.6099	65.587	61.9718	57.9787	107.042	94.9495	76.8817	90.4255	80.5882	68.8889	70.9091
30	68.6869	42.8571	54	57.0136	42.6667	63.1313	47.9821	47.7733	55.8685	40.9575	67.6056	86.8687	46.7742	68.0851	57.6471	62.7778	52.7273
60	62.6263	62.0536	44.6667	57.0136	22	63.6364	53.8117	51.417	58.6855	34.0425	64.0845	91.9192	38.7097	76.5957	55.2941	65	54.5455
90	87.8788	65.1786	54	57.9186	27.3333	73.7374	54.7085	53.0364	55.8685	38.2979	73.9437	77.7778	33.871	89.3617	61.7647	67.2222	52.7273
120	78.7879	54.4643	47.3333	54.7511	43.3333	76.2626	44.3946	48.1781	60.0939	39.3617	78.169	84.8485	29.0323	96.8085	50	52.7778	45.4545
S2f Fig
								Energy expenditure hour by hour ND
	ANCOVA ND						hours	Fab-Cre (ND)									p38αFab-KO (ND)
	Fab-Cre		p38αFab-KO				5	42970.6	41474.4	39081.3	60612.1	38393.7	43909.2	66859.4	48056	67392.4	65531.5	44274.4	44322.8	35783	55355	53438.5	45354
	Lean mass (kg)	EE	Lean mass (kg)	EE			6	56343.5	37470.6	47206.3	36762.4	51887.3	46089.8	45957.2	50319.9	55476.9	50339.7	49450	34708	38060.5	56080.2	51453.8	39638.6
	0.020178	752.631	0.0188917	761.923			7	39270.8	50657.2	38350.1	62358.3	43899.1	50401.4	54262.7	43271	53306.1	44411.1	38073.9	39938	45601.8	42350.2	49766.8	54019.2
	0.0216723	733.311	0.0195147	736.836			8	44743.3	38341	48547	37911.3	38825.5	56497.2	42450.4	53046.8	43561.5	42770.2	55957.9	37930.6	38060.5	52406	52694.2	42404.1
	0.0207293	696.748	0.0189293	739.271			9	52836.4	36513.2	37090.7	57165.6	49980.2	54861.7	49002.6	44866	37965.5	62514.3	45709.2	38141.9	65036.9	40851.5	52446.2	51576.3
	0.0194357	724.089	0.019758	739.129			10	41082.2	52354.4	55047	40760.4	49116.6	44503.9	41435.3	46666.8	48240.8	43299.5	54471.8	51877.2	48841	52792.7	53537.8	52959.1
	0.025948	726.722	0.0206847	734.216			11	58617.2	55574.9	44606.3	56660.1	58544.1	63584.1	56662.1	56288.3	51280	58120.9	59545	52616.8	60987.9	49021.8	52049.2	45953.2
	0.022978	674.025	0.020154	752.1			12	68521.7	73374.5	70484.5	75133.3	70706.3	80335	65936.6	81654	66620.6	75694.8	75430.4	83468.3	76019.8	77061.9	82961.2	69782.4
	0.0246153	698.843	0.021696	743.219			13	62471.1	65236.3	66665.8	63323.3	75096.2	81078.4	71704.3	75942.9	69515	78394.4	92238.3	81143.9	87913.8	87069.3	84400.1	71948.8
	0.0217613	727.358					14	54994.6	55139.7	64106.4	79085.2	64049.5	78253.5	61599.3	69717.2	66717.1	83476	63234.5	65665.3	74400.2	79092.4	83110.1	76742.3
	0.027791	750.769					15	50447.1	55096.2	51553.2	62542.1	47785.2	77014.6	59153.8	69665.7	46070	88716.4	84039.4	85739.9	93683.6	73387.7	81274.2	79876.5
							16	66903	63843.7	59718.9	59968.8	50448	67747.1	53939.7	61896.5	46697.1	84111.2	89368.7	92607.6	87104	44187.3	73781.9	51622.4
							17	43587.2	50134.9	52162.6	75638.8	54873.9	45643.8	69166.5	56597	66041.7	64155.3	66360.3	81408.1	81030.5	66184.3	44904.2	82181.1
							18	46516.1	43868.1	42940.7	56522.3	50448	48319.9	68474.4	77949.5	48337.3	54680.2	50884.8	77657.2	50359.3	44767.5	61675.1	84623.9
	EE/lean mass						19	69138.3	59970.4	73937.6	56614.2	46705.8	59371.6	54862.6	52120.7	38930.3	51133.7	66206.6	49394.2	43678.5	70680.4	82167.3	50285.8
	Fab-Cre (ND)	p38αFab-KO (ND)					20	44666.3	63669.6	62562.6	72146.3	53794.4	47675.7	54908.7	54538.9	52437.8	86440.2	80657.3	51665.8	79917	44380.7	52644.6	45814.9
	37299.6	40331.2					21	44049.6	54486.9	36643.8	60336.4	58616.1	63584.1	56846.7	65086.5	50411.7	76594.6	52165.9	79083.6	56027.9	67151.2	49866	75129.1
	33836.3	37758.1					22	58617.2	61450.1	58703.2	69113.4	58868	67400.1	67597.7	57780.4	54608.6	56479.9	62619.6	57952.4	33707.9	54146.4	65793.4	55586.3
	33611.7	39054.3					23	70448.6	50787.7	41518.8	54592.2	59119.9	62642.5	60399.6	72032.5	71107	70242.6	41148.5	55733.6	56078.6	46991.3	49617.9	44570.4
	37255.7	37409.1					0	43587.2	48089.5	54478.2	42736.3	47101.6	57438.8	51909.5	56699.9	44236.8	47057.8	45760.4	43794.5	41350.3	44139	46194.3	56415.9
	28006.8	35495.7					1	49175.3	43911.6	38837.6	49307.6	46381.9	46634.9	44711.4	47078.4	47517.2	45946.2	41456	45749.1	33606.6	49698.7	53785.8	56508.1
	29333.5	37317.6					2	49946.1	44607.9	48262.6	42966.1	44043	47031.4	54078.2	54641.8	42259	59126.6	51602.2	47439.6	37655.6	43752.2	43911.9	40514.4
	28390.6	34256					3	41159.2	46696.8	44809.5	55695.1	46705.8	49112.9	42312	46409.5	42162.5	53568.6	49757.4	41892.7	54863.8	55500.1	49816.4	51484.1
	33424.3						4	44550.6	40691.1	46393.8	37865.3	50735.8	43711	44526.8	52172.1	44671	48434.1	39355	45220.8	39578.9	38192.5	45499.7	42035.4
	27014.8						5	49136.7	38123.4	37943.8	40576.6	41488.2	56893.7	46003.3	38846.1	54367.4	52086.5	45299.3	43952.9	40034.4	49747	40934.8	39776.9
							6	39502.1	44390.3	43022	52110.8	44834.7	42918	33821.9	44454.3	39605.7	38853.1	41251	36768.3	55724.3	50472.2	38999.7	53834.8
							7	45552.6	49830.3	37050.1	45355.7	50124.1	48171.3	43650.1	43785.5	49060.9	44781.7	43608.2	54782.7	46917.7	38047.5	45648.5	38394.2
							8	51025.1	37688.2	51309.5	41633.5	43107.5	55654.7	38528.4	51709.1	46600.6	52298.2	52063.4	39673.9	58305.5	52599.3	54679	40514.4
							9	39926	44607.9	46759.5	51421.5	47569.4	43611.8	39635.8	48570.5	41004.7	42929	50372.4	44217.1	49347.1	39497.9	40686.7	52682.5
							10	53067.7	47175.6	52162.6	53765.1	57824.5	64377	51909.5	55825.2	48337.3	55897.7	44633.1	52246.9	41805.8	53711.3	52098.8	47704.7
							11	55726.8	58708.3	51431.4	51605.3	61458.8	52532.5	48818	60455.9	50218.7	56321.1	66514.1	56367.5	65087.6	56031.8	54381.3	57015.1
S2h Fig							12	68791.4	85124.9	74181.4	85656.5	75384.1	77559.7	70181.6	72135.4	74483.8	75165.4	80862.3	74117.8	96416.6	63912.1	68125.4	60840.7
	Body temperature						13	69138.3	76203.3	65528.3	72284.2	73872.8	68292.2	70320.1	77795.1	78150.1	81570.4	87575.2	86215.4	87559.5	82863.3	78594.8	77111
	Fab-Cre (ND)	p38αFab-KO (ND)					14	53414.5	61058.4	62075.1	73341.1	73045.2	79195.2	57261.9	68636.7	73084.8	64949.3	70511.1	91603.9	83864.8	77883.8	76858.2	82688.1
	37.2	36.8					15	45668.3	70328.1	60125.1	68516	61962.5	57587.5	68659	63748.8	66186.4	83423	88497.5	76230.9	91355.4	49795.3	69217	67570.1
	36.8	36.9					16	61469.1	49917.3	44443.8	60566.1	45482.3	72108.2	66951.7	56957.1	52727.2	82629	90701	50767.8	72021.5	52744.4	66091.1	83886.4
	36.3	37.3					17	59850.5	63800.2	68534.5	75133.3	66208.5	62196.4	49787	66938.8	51231.8	60449.9	62363.3	81513.7	38920.9	66281	82018.5	64021
	37	37.1					18	47942	52746.1	65122	61852.8	61098.9	78253.5	63629.5	57883.3	48144.3	51027.8	47707.7	88011.6	47018.9	57482.2	50610.3	65219.4
	36.7	37					19	47942	44738.4	48912.6	46550.5	51491.5	54217.5	63260.4	72392.7	64256.8	80247	77172.7	96147.1	87508.9	42011.8	61724.7	76004.8
	36.6						20	60659.8	62581.6	40868.8	61209.5	64229.4	70076.3	61137.9	65549.6	55091	71301.3	81887.1	82200.5	62000.2	65362.4	54629.3	47013.3
	36.6						21	49830.4	54356.3	57728.2	72559.9	63042	64773.5	62522.1	55825.2	46890.1	50816.1	43915.7	63763.5	42109.5	77110.3	45847	68077.1
							22	52451.1	56924	57322	50778.1	53614.5	65318.7	63491.1	61999.4	60735.2	74212.6	56982.8	59114.6	77791.3	55741.8	75766.6	51023.2
							23	67673.8	44477.3	49075.1	60841.9	47353.5	70819.7	58969.2	56494.1	69708	66007.9	53088.3	73272.5	45348.7	68408.2	64503.3	49363.9
							0	45051.6	41256.8	46678.2	49031.9	43863.1	48270.4	60491.9	47490	42982.6	44199.4	48015.2	51771.5	40489.9	50907.3	51850.8	42035.4
							1	51603.2	40560.5	52203.2	42322.8	52067.2	46981.9	52417.1	58603.6	53547.3	39488.3	29311.3	32806.2	33809.1	42930.3	44060.7	47428.1

## Sheet: S3 Fig
S3a Fig
		RNA relative levels
		Fab-Cre							p38aFab-KO
	Cidea	0.920075	1.07435	0.621637	0.945171	0.770331	1.03101	2.16792	2.38256	2.73024	1.72161	2.24139	2.11202	0.900744	1.21699
	Prdm16	0.707046	1.46604	0.486969	1.38983	0.946053	0.643614	2.34101	2.10525	1.58975	0.969664	2.26885	1.18668	0.719654	0.360082
	Leptin	0.386198	3.29682	0.676438	1.89486	0.726315	1.13567	0.742868	3.43778	1.07787	0.942687	1.77413	2.27093	1.19033	0.601387
	Plin1	0.518754	0.928813	0.66463	1.87756	1.10276	0.795028	1.89702	1.82549	0.999881	1.85441	2.58777	1.63656	0.548488	0.714726
		RNA relative levels
		Fab-Cre							p38aFab-KO
	Pepck	0.78334	1.25126	0.800521	1.10509	1.40577	0.713287	1.15015	1.80783	1.49024	1.35586	1.11201	1.43918
	G6pc	1.2084	1.20967	0.5162	2.0988	2.04227	0.170854	1.80965	2.83769	2.00997	3.15531	3.07308	1.85282	0.819697	4.80662
	Gys2	1.08999	1.55549	0.589059	0.617337	0.87815	0.798687	2.31251	1.40046	0.96003	3.12895	2.75999	1.25284	0.428138	1.54246
	Cpt1a	0.637764	1.07168	0.759007	1.52932	1.16539	0.696728	1.55237	4.06381	2.59589	2.85007	2.43619	1.9456	1.87419
	Cpt1b	0.711721	1.34537	0.698666	0.771663	1.14929	0.785713	2.14516	2.21109	1.80139	1.44006	4.48477	1.92608	0.911489	1.08676
	Cpt2	0.66275	0.966009	0.48108	0.912871	1.28087	0.94237	2.94656	2.77545	2.28941	2.63367	4.26688	2.13562	1.07329	2.43053
	Acox1	0.542465	1.04065	0.629093	1.48922	1.41271	0.748232	1.78879	2.31491	1.88732	1.87274	1.27938	0.634894	1.66054
		RNA relative levels
		Fab-Cre							p38aFab-KO
	Ppard	0.763539	1.10095	0.683684	0.739381	0.998237	1.31487	1.79291	2.9007	2.27326	1.44168	3.1341	1.08912	1.10854	0.400579
	Pparg	0.41218	0.897234	0.216476	1.47204	1.49366	1.44609	3.92854	1.60134	1.90064	2.44751	1.9284	0.267556	0.316338	0.962356
	Fasn	0.539257	1.1346	0.55365	1.44901	1.23011	0.99596	1.66292	2.83698	2.16315	1.34783	4.06745	1.08089	0.984448	2.22463
	Acaca	0.869968	1.37731	0.395002	0.73225	0.860511	1.44719	2.31699	1.67995	1.30059	2.26481	1.59005	0.857135	0.583324	1.11566
	Elovl6	0.81951	1.38764	0.58823	0.390724	1.11419	1.45622	2.35812	2.25522	1.84257	2.42033	2.94241	1.28781	0.926596	2.17709
	Scd1	0.257577	0.899686	0.19958	0.790539	1.0321	3.88016	6.82949	4.30899	4.61995	3.53228	3.63228	0.910176	0.864371	2.23065
	Dgat1	1.00121	1.16504	0.71039	0.816907	0.584714	1.12749	2.24083	2.66646	1.44101	3.42826	2.00545	1.61867	0.886667	0.501915
	Dgat2	0.570301	1.65709	0.682617	0.490349	0.977934	1.70602	1.89485	1.87731	2.6679	1.06481	2.12565	0.898091	0.867184	0.71828
S3b Fig
		RNA relative levels
		Fab-Cre							p38aFab-KO
	Cidea	2.47401	0.62687	0.873202	1.14067	0.889471	0.860228	0.846058	3.80309	1.99978	1.89344	2.46362	1.0592	1.78695	1.96521
	Prdm16		0.869993	2.23821	1.20161	0.268456	0.800614	1.98848	0.562859	0.585988	1.54409	0.420851	1.00485	2.43731	0.507491
	Adiponect	0.6011	0.999348	1.50253	1.00857	1.36518	0.937292	0.858499	1.0845	0.874359	1.51806	1.22323	0.69547	0.817913	1.052
	Leptin	0.129976	1.51849	0.918194	2.21384	0.580309	1.58231	2.71453	1.78235	0.249198	1.7294	0.923735	0.827086	0.677048	0.150977
	Perilipin	0.633586	1.04091	1.24605	1.1294	0.973697	1.07402	1.03029	0.539718	0.525207	1.31204	0.29651	0.433205	0.717715	0.26472
		RNA relative levels
		Fab-Cre							p38aFab-KO
	Pepck	2.64784	1.22465	1.20167	0.667939	0.482194	0.638245	1.24843	0.77633	1.49423	0.744241	1.08152	1.4714	1.16702	1.25392
	G6Pase	5.52701	0.82895	1.10465	0.327328	0.974099	0.536909	1.15417	4.70077	1.18246	1.6128	0.403388	1.58686	0.365956	4.52303
	Glys2	0.383072	0.698959	1.00931	2.28367	1.56105	1.08335	0.958133	1.80163	1.96931	1.20052	3.78734	1.82729	2.03201	2.72457
	Cpt1a	0.894571	1.49557	0.798211	0.805869	0.763485	1.52194		0.69344	0.901355	0.793064	0.675246	0.637567	0.639651	0.407297
	Cpt1b	1.23639	1.56757	1.09284	0.547385	0.836717	1.03084		1.96647	0.801434	2.68407	1.92732	0.631908	1.26504	0.660254
	Cpt2	1.08786	1.07336	1.0834	1.16794	1.03719	0.652557		1.95541	2.58265	0.855069	1.08905	1.58869	2.24946
	Acox1	1.7844	0.00542624	3.14709	2.40398	2.9501	2.85179	1.62261	4.4165	8.44737	2.50411	3.12891	3.64714	4.39822	6.56736
		RNA relative levels
		Fab-Cre							p38aFab-KO
	Ppard	3.88097	0.394747	2.36391	1.91181	1.45368	1.84329	0.0539016	1.61676	0.396642	1.76223	0.368443	1.57316	1.14564
	Pparg	0.698122	1.05577	1.55907	0.965787	0.854634	0.910004	1.1586	0.620083	0.563225	0.831369	0.631635	0.609206	1.03737	0.87996
	Fas	1.13862	0.62575	1.18242	1.08478	1.01652	0.706942	1.52267	1.26735	1.20846	1.67053	0.874477	0.651865	0.968112	0.586688
	Acca	0.990224	0.845992	1.40671	0.843082	1.42116	0.703507	1.00673	0.407645	0.794218	0.92884	0.680644	1.3051	0.54926
	Scd1	0.415289	1.09997	0.902607	1.27256	0.914899	1.19446	1.74401	0.778214	0.836155	1.10361	1.0637	0.754987	0.994293	0.490122
	Dgat1	0.98439	1.75967	0.777057	0.493441	0.929425	1.41961	1.14112	0.918741	1.03781	0.512459	0.478712	0.910516	1.16409	0.974684
	Dgat2	0.668596	0.641037	0.596155	2.22731	0.540301	2.08022	1.56339	0.492532	0.609764	0.811368	0.36774	0.438731	0.624569	0.290844

## Sheet: S4 Fig
S4A Fig
	Liver (g/mm)				Epididimal WAT (g/mm)				BAT (g/mm)
	Fab-Cre (HFD)	p38αFab-KO (HFD)			Fab-Cre (HFD)	p38αFab-KO (HFD)			Fab-Cre (HFD)	p38αFab-KO (HFD)
	0.0590359	0.0843787			0.0777239	0.0395496			0.0290017	0.0160119
	0.0757404	0.0743916			0.135053	0.0518118			0.0479534	0.024451
	0.0768404	0.0583296			0.130312	0.0171727			0.0565234	0.0104627
	0.0837845	0.064455			0.183999	0.0174343			0.0847039	0.0130967
	0.0539142	0.0664636			0.0764477	0.103925			0.029794	0.030717
	0.13832	0.0610482			0.137042	0.0634498			0.0730748	0.0259678
	0.1893	0.112864			0.128547	0.103499			0.0937675	0.051021
	0.210802	0.057593			0.0945908	0.0107892			0.067897	0.0124972
	0.235468				0.103243				0.122073
	0.198211				0.115247				0.0997238
	Subcutaneous WAT (g/mm)				Inguinal WAT (g/mm)				Perirenal WAT (g/mm)
	Fab-Cre (HFD)	p38αFab-KO (HFD)			Fab-Cre (HFD)	p38αFab-KO (HFD)			Fab-Cre (HFD)	p38αFab-KO (HFD)
	0.0263206	0.0151991			0.00575585	0.0047911			0.0241871	0.00776994
	0.0553023	0.0288318			0.00697726	0.0062358			0.046173	0.0144186
	0.0834981	0.00859481			0.0113541	0.00288375			0.0541376	0.00241535
	0.105922	0.0112018			0.0122335	0.00278927			0.0582741	0.00279486
	0.0477673	0.041779			0.00835746	0.00658221			0.024176	0.0233908
	0.115374	0.0247754			0.0151562	0.00562396			0.0783147	0.0173821
	0.130167	0.0607781			0.0215339	0.00971302			0.088197	0.0297517
	0.101713	0.0216234			0.0188455	0.00298196			0.0771165	0.00377114
	0.151883				0.0232753				0.0963058
	0.152572				0.0228596				0.112066
S4B Fig
	GTT
minutes after glucose injection	Fab-Cre HFD					p38aFab-KO HFD
0	112	99	105	157	126	53	60	65	86	62	68
15	242	249	203	244	223	242	239	206	193	228	306
30	251	283	219	273	230	226	224	191	210	203	251
60	183	240	159	190	155	150	169	133	148	152	145
90	163	210	138	171	136	127	140	94	121	114	117
120	155	170	110	144	119	111	138	78	90	91	100
S4E Fig
	Blood triglycerides
	Fab-Cre	p38αFab-KO
	94	125
	140	98
	66	121
	106	152
	128	181
	105	54
	100	164
	92	78
	129
	177
	120
	87

[truncated: 6 more sheets: S5 Fig, S7 Fig, S8 Fig, S9 Fig, S10 Fig, S11 Fig]
